# Supplementary material for: A One Health Perspective on Salmonella enterica Serovar Infantis, an Emerging Human Multidrug-Resistant Pathogen
Source: Emerg Infect Dis. 2024 Apr;30(4):701–10. doi: 10.3201/eid3004.231031 (PMC10977846; doi:10.3201/eid3004.231031)
Supplement: Appendix 2 — Additional data used in study of A One Health perspective on Salmonella enterica serovar Infantis, the emerging human multidrug-resistant pathogen [file 23-1031-Techapp-s2.xlsx]

## Sheet: Appendix 2 Table 1.
Article DOI: https://doi.org/10.3201/eid3004.231031
A One Health Perspective on Salmonella enterica Serovar Infantis, an Emerging Human Multidrug-Resistant Pathogen
Appendix 2 Table 1. Metadata of the 5284 S. Infantis isolates with their isolation date, country, continent, source group, all other available source metadata, fastbaps cluster and ST
ID		Accession	Data source	Country	Continent	Date	Source group	Additional source metadata part 1	Additional source metadata part 2	Additional source metadata part 3	ST	Fastbaps cluster
370009		ERR7658405	NICD	South Africa	Africa	2009-06-25	Human	Human	Blood		32	B
369848		ERR7658402	NICD	South Africa	Africa	2009-07-24	Human	Human	Stool		32	B
228336		ERR11507707	NICD	South Africa	Africa	2007/10/31	Environmental		Water		32	B
228334		ERR11507705	NICD	South Africa	Africa	2007/10/31	Environmental		Water		32	B
231680		ERR11507710	NICD	South Africa	Africa	2007/11/16	Environmental		Water		32	B
231670		ERR11507708	NICD	South Africa	Africa	2007/11/16	Environmental		Water		32	B
340615		ERR7658322	NICD	South Africa	Africa	2009-04-28	Human	Human	Stool		32	B
355037		ERR7658349	NICD	South Africa	Africa	2009-06-08	Human	Human	Stool		32	B
336882		ERR7658319	NICD	South Africa	Africa	2009-04-05	Human	Human	Stool		32	B
347239		ERR7658326	NICD	South Africa	Africa	2009-05-10	Human	Human	Stool		32	B
357107		ERR7658359	NICD	South Africa	Africa	2009-06-27	Human	Human	Stool		32	B
356680		ERR7658358	NICD	South Africa	Africa	2009-06-26	Human	Human	Stool		32	B
248870		ERR7658279	NICD	South Africa	Africa	2008-01-22	Human	Human	Stool		32	B
257410		ERR7658283	NICD	South Africa	Africa	2008-01-28	Human	Human	Blood		32	B
354514		ERR7658345	NICD	South Africa	Africa	2009-06-15	Human	Human	Stool		32	B
258650		ERR7658284	NICD	South Africa	Africa	2008-04-25	Human	Human	Stool		32	B
328822		ERR7658311	NICD	South Africa	Africa	2009-02-28	Human	Human	Stool		32	B
330927		ERR7658312	NICD	South Africa	Africa	2009-03-11	Human	Human	Stool		32	B
364431		ERR7658391	NICD	South Africa	Africa	2009-07-30	Human	Human	Stool		32	B
365080		ERR7658394	NICD	South Africa	Africa	2009-07-11	Human	Human	Stool		32	B
367179		ERR7658397	NICD	South Africa	Africa	2009-08-04	Human	Human	Stool		32	B
365082		ERR7658395	NICD	South Africa	Africa	2009-07-07	Human	Human	Stool		32	B
352935		ERR7658342	NICD	South Africa	Africa	2009-06-07	Human	Human	Stool		32	B
367432		ERR7658398	NICD	South Africa	Africa	2009-08-07	Human	Human	Blood		32	B
364258		ERR7658390	NICD	South Africa	Africa	2009-07-27	Human	Human	Stool		32	B
317517		ERR7658301	NICD	South Africa	Africa	2009-01-16	Human	Human	Stool		32	B
318377		ERR7658302	NICD	South Africa	Africa	2009-01-17	Human	Human	Stool		32	B
317423		ERR7658300	NICD	South Africa	Africa	2009-01-06	Human	Human	Stool		32	B
319546		ERR7658303	NICD	South Africa	Africa	2009-01-26	Human	Human	Stool		32	B
352916		ERR7658340	NICD	South Africa	Africa	2009-06-08	Human	Human	Stool		32	B
320937		ERR7658306	NICD	South Africa	Africa	2009-02-04	Human	Human	Stool		32	B
319752		ERR7658305	NICD	South Africa	Africa	2009-01-19	Human	Human	Stool		32	B
278316		ERR7658290	NICD	South Africa	Africa	2008-08-05	Human	Human	Stool		32	B
414906		ERR7658430	NICD	South Africa	Africa	2009-12-09	Human	Human	Blood		32	B
380392		ERR7658415	NICD	South Africa	Africa	2009-09-23	Human	Human	Stool		32	B
380778		ERR11507717	NICD	South Africa	Africa	2009/09/18	Unknown		Pus - Caecum Biopsy		32	B
395198		ERR7658424	NICD	South Africa	Africa	2009-10-22	Human	Human	Stool		32	B
395328		ERR7658425	NICD	South Africa	Africa	2009-10-24	Human	Human	Stool		32	B
326643		ERR7658309	NICD	South Africa	Africa	2009-02-24	Human	Human	Stool		32	B
393785		ERR7658423	NICD	South Africa	Africa	2009-10-08	Human	Human	Stool		32	B
325968		ERR7658307	NICD	South Africa	Africa	2009-02-24	Human	Human	Stool		32	B
326047		ERR7658308	NICD	South Africa	Africa	2009-02-25	Human	Human	Stool		32	B
1647680		ERR7658231	NICD	South Africa	Africa	2005-01-13	Human	Human	Stool		32	B
1647591		ERR7658230	NICD	South Africa	Africa	2004-12-13	Human	Human	Stool		32	B
1647567		ERR7658229	NICD	South Africa	Africa	2004-12-07	Human	Human	Stool		32	B
374630		ERR7658412	NICD	South Africa	Africa	2009-08-30	Human	Human	Stool		32	B
1650330		ERR7658233	NICD	South Africa	Africa	2005-05-16	Human	Human	Stool		32	B
373544		ERR7658411	NICD	South Africa	Africa	2009-08-29	Human	Human	Stool		32	B
372437		ERR7658409	NICD	South Africa	Africa	2009-06-12	Human	Human	Stool		32	B
375117		ERR7658413	NICD	South Africa	Africa	2009-08-31	Human	Human	Stool		32	B
372653		ERR7658410	NICD	South Africa	Africa	2009-08-25	Human	Human	Stool		32	B
427725		ERR7658434	NICD	South Africa	Africa	2009-10-28	Human	Human	Urine		32	B
378297		ERR7658414	NICD	South Africa	Africa	2009-09-07	Human	Human	Stool		32	B
403673		ERR7658428	NICD	South Africa	Africa	2009-11-13	Human	Human	Stool		32	B
391096		ERR7658422	NICD	South Africa	Africa	2009-10-01	Human	Human	Stool		32	B
357858		ERR7658361	NICD	South Africa	Africa	2009-06-22	Human	Human	Stool		32	B
383747		ERR7658418	NICD	South Africa	Africa	2009-07-30	Human	Human	Stool		32	B
390969		ERR7658421	NICD	South Africa	Africa	2009-10-12	Human	Human	Stool		32	B
383454		ERR7658416	NICD	South Africa	Africa	2009-09-04	Human	Human	Stool		32	B
367167		ERR7658396	NICD	South Africa	Africa	2009-08-04	Human	Human	Stool		32	B
368009		ERR7658399	NICD	South Africa	Africa	2009-07-31	Human	Human	Blood		32	B
365074		ERR7658393	NICD	South Africa	Africa	2009-06-24	Human	Human	Stool		32	B
364958		ERR7658392	NICD	South Africa	Africa	2009-06-21	Human	Human	Stool		32	B
369992		ERR7658404	NICD	South Africa	Africa	2009-08-07	Human	Human	Stool		32	B
369843		ERR7658401	NICD	South Africa	Africa	2009-06-21	Human	Human	Stool		32	B
358771		ERR7658362	NICD	South Africa	Africa	2009-07-04	Human	Human	Stool		32	B
352913		ERR7658339	NICD	South Africa	Africa	2009-06-06	Human	Human	Urine		32	B
353641		ERR7658343	NICD	South Africa	Africa	2009-06-10	Human	Human	Stool		32	B
352894		ERR7658338	NICD	South Africa	Africa	2009-06-10	Human	Human	Stool		32	B
355024		ERR7658347	NICD	South Africa	Africa	2009-06-11	Human	Human	Stool		32	B
355027		ERR7658348	NICD	South Africa	Africa	2009-06-11	Human	Human	Stool		32	B
352581		ERR7658337	NICD	South Africa	Africa	2009-04-03	Human	Human	Stool		32	B
355019		ERR7658346	NICD	South Africa	Africa	2009-06-01	Human	Human	Stool		32	B
355040		ERR7658350	NICD	South Africa	Africa	2009-06-16	Human	Human	Stool		32	B
359888		ERR7658365	NICD	South Africa	Africa	2009-07-07	Human	Human	Stool		32	B
402639		ERR7658427	NICD	South Africa	Africa	2009-11-06	Human	Human	Stool		32	B
355021		ERR7672485	NICD	South Africa	Africa	2009-06-01	Human	Human	Stool		32	B
360773		ERR7658387	NICD	South Africa	Africa	2009-07-10	Human	Human	Blood		32	B
359893		ERR7658366	NICD	South Africa	Africa	2009-07-08	Human	Human	Stool		32	B
306459		ERR7658297	NICD	South Africa	Africa	2008-11-14	Human	Human	Stool		32	B
335837		ERR7658316	NICD	South Africa	Africa	2009-03-31	Human	Human	Stool		32	B
359895		ERR7658367	NICD	South Africa	Africa	2009-07-07	Human	Human	Stool		32	B
303632		ERR7658295	NICD	South Africa	Africa	2008-11-04	Human	Human	Stool		32	B
359926		ERR7658386	NICD	South Africa	Africa	2009-07-06	Human	Human	Stool		32	B
352546		ERR7658336	NICD	South Africa	Africa	2009-05-04	Human	Human	Stool		32	B
370050		ERR7658407	NICD	South Africa	Africa	2009-06-28	Human	Human	Stool		32	B
370013		ERR7658406	NICD	South Africa	Africa	2009-08-11	Human	Human	Stool		32	B
414096		ERR7658429	NICD	South Africa	Africa	2009-12-13	Human	Human	Stool		32	B
S04778-15		ERR11503354	APHA	UK	Europe	2015	Poultry	Poultry	CHICKEN		32	B
S04779-15		ERR11503359	APHA	UK	Europe	2015	Poultry	Poultry	CHICKEN		32	B
S04780-15		ERR11503363	APHA	UK	Europe	2015	Poultry	Poultry	CHICKEN		32	B
S04781-15		ERR11503365	APHA	UK	Europe	2015	Poultry	Poultry	CHICKEN		32	B
S04783-15		ERR11503371	APHA	UK	Europe	2015	Poultry	Poultry	CHICKEN		32	B
S04784-15		ERR11503377	APHA	UK	Europe	2015	Poultry	Poultry	CHICKEN		32	B
S04785-15		ERR11503381	APHA	UK	Europe	2015	Poultry	Poultry	CHICKEN		32	B
S04786-15		ERR11503386	APHA	UK	Europe	2015	Poultry	Poultry	CHICKEN		32	B
S04787-15		ERR11503393	APHA	UK	Europe	2015	Poultry	Poultry	CHICKEN		32	B
S04788-15		ERR11503396	APHA	UK	Europe	2015	Poultry	Poultry	CHICKEN		32	B
L00430-17		ERR11502812	APHA	UK	Europe	2017	Poultry	Poultry	CHICKEN		32	B
S04789-15		ERR11503401	APHA	UK	Europe	2015	Poultry	Poultry	CHICKEN		32	B
S04790-15		ERR11503406	APHA	UK	Europe	2015	Poultry	Poultry	CHICKEN		32	B
S04791-15		ERR11503410	APHA	UK	Europe	2015	Poultry	Poultry	CHICKEN		32	B
S04928-15		ERR11503413	APHA	UK	Europe	2015	Environmental	Environmental	ENVIRONMENTAL_OTHER		32	A
S04934-14		ERR11503418	APHA	UK	Europe	2014	Poultry	Poultry	DUCK		32	B
S05072-14		ERR11503420	APHA	UK	Europe	2014	Poultry	Poultry	DUCK		32	B
S05082-15		ERR11503424	APHA	UK	Europe	2015	Other animals	Environmental	PIG		32	B
S05085-15		ERR11503427	APHA	UK	Europe	2015	Other animals	Environmental	PIG		32	B
S05159-14		ERR11503429	APHA	UK	Europe	2014	Poultry	Poultry	DUCK		32	B
L00458-17		ERR11502816	APHA	UK	Europe	2017	Other animals	Environmental	EQ_HORSE		32	B
S05349-14		ERR11503432	APHA	UK	Europe	2014	Poultry	Poultry	DUCK		32	B
S05352-14		ERR11503434	APHA	UK	Europe	2014	Poultry	Poultry	DUCK		32	B
S05353-14		ERR11503437	APHA	UK	Europe	2014	Poultry	Poultry	DUCK		32	B
S05358-14		ERR11503440	APHA	UK	Europe	2014	Poultry	Poultry	DUCK		32	B
S05359-14		ERR11503442	APHA	UK	Europe	2014	Poultry	Poultry	DUCK		32	B
S05360-14		ERR11503444	APHA	UK	Europe	2014	Poultry	Poultry	DUCK		32	B
S05362-14		ERR11503447	APHA	UK	Europe	2014	Poultry	Poultry	DUCK		32	B
S05364-14		ERR11503448	APHA	UK	Europe	2014	Poultry	Poultry	DUCK		32	B
S05390-15		ERR11503451	APHA	UK	Europe	2015	Unknown	Unknown	OTHER		32	A
L00460-17		ERR11502819	APHA	UK	Europe	2017	Other animals	Environmental	EQ_HORSE		32	B
L00503-14		ERR11502823	APHA	UK	Europe	2014	Poultry	Poultry	CHICKEN		32	B
L00505-17		ERR11502826	APHA	UK	Europe	2017	Other animals	Environmental	DOG		32	B
L00511-17		ERR11502830	APHA	UK	Europe	2017	Other animals	Environmental	DOG		32	C
L00539-14		ERR11502833	APHA	UK	Europe	2014	Other animals	Environmental	DOG		32	B
L00559-14		ERR11502839	APHA	UK	Europe	2014	Environmental	Environmental	OTHER_VEG_MINERAL		32	B
L00656-17		ERR11502842	APHA	UK	Europe	2017	Poultry	Poultry	CHICKEN		32	B
L00668-17		ERR11502845	APHA	UK	Europe	2017	Environmental	Environmental	ENVIRONMENTAL_OTHER		32	A
L00692-17		ERR11502848	APHA	UK	Europe	2017	Poultry	Poultry	CHICKEN		32	B
L00701-17		ERR11502854	APHA	UK	Europe	2017	Environmental	Environmental	OTHER_VEG_MINERAL		32	B
L00702-17		ERR11502858	APHA	UK	Europe	2017	Environmental	Environmental	OTHER_VEG_MINERAL		32	B
L00703-17		ERR11502865	APHA	UK	Europe	2017	Environmental	Environmental	OTHER_VEG_MINERAL		32	C
L00704-17		ERR11502869	APHA	UK	Europe	2017	Environmental	Environmental	OTHER_VEG_MINERAL		32	C
L00705-17		ERR11502874	APHA	UK	Europe	2017	Environmental	Environmental	OTHER_VEG_MINERAL		32	B
L00706-17		ERR11502928	APHA	UK	Europe	2017	Environmental	Environmental	OTHER_VEG_MINERAL		32	B
L00743-14		ERR11502932	APHA	UK	Europe	2014	Poultry	Poultry	CHICKEN		32	C
L00843-17		ERR11502937	APHA	UK	Europe	2017	Poultry	Poultry	CHICKEN		32	B
L00844-17		ERR11502940	APHA	UK	Europe	2017	Poultry	Poultry	CHICKEN		32	B
L00950-17		ERR11502944	APHA	UK	Europe	2017	Other animals	Environmental	EQ_HORSE		32	B
L00977-17		ERR11502947	APHA	UK	Europe	2017	Other animals	Environmental	DOG		32	C
L00985-17		ERR11502953	APHA	UK	Europe	2017	Unknown	Unknown	OTHER		32	B
L01013-17		ERR11502959	APHA	UK	Europe	2017	Environmental	Environmental	OTHER_VEG_MINERAL		32	A
L01014-17		ERR11503014	APHA	UK	Europe	2017	Environmental	Environmental	OTHER_VEG_MINERAL		32	A
L01053-17		ERR11503054	APHA	UK	Europe	2017	Other animals	Environmental	DOG		32	B
L01074-17		ERR11503062	APHA	UK	Europe	2017	Other animals	Environmental	DOG		2283	C
L01364-17		ERR11503066	APHA	UK	Europe	2017	Environmental	Environmental	OTHER_VEG_MINERAL		32	B
L01397-17		ERR11503070	APHA	UK	Europe	2017	Environmental	Environmental	OTHER_VEG_MINERAL		32	A
L00177-17		ERR11502786	APHA	UK	Europe	2017	Poultry	Poultry	CHICKEN		32	B
L01398-17		ERR11503078	APHA	UK	Europe	2017	Environmental	Environmental	OTHER_VEG_MINERAL		32	A
L01472-14		ERR11503083	APHA	UK	Europe	2014	Environmental	Environmental	OTHER_VEG_MINERAL		32	B
L01505-16		ERR11503086	APHA	UK	Europe	2016	Poultry	Poultry	CHICKEN		32	B
L01507-16		ERR11503090	APHA	UK	Europe	2016	Poultry	Poultry	CHICKEN		32	B
L01527-16		ERR11503093	APHA	UK	Europe	2016	Poultry	Poultry	CHICKEN		32	B
L01528-16		ERR11503098	APHA	UK	Europe	2016	Poultry	Poultry	CHICKEN		32	B
L01529-14		ERR11503105	APHA	UK	Europe	2014	Environmental	Environmental	OTHER_VEG_MINERAL		32	B
L01531-14		ERR11503114	APHA	UK	Europe	2014	Environmental	Environmental	OTHER_VEG_MINERAL		32	B
L01536-14		ERR11503122	APHA	UK	Europe	2014	Environmental	Environmental	OTHER_VEG_MINERAL		32	B
L01655-17		ERR11503124	APHA	UK	Europe	2017	Poultry	Poultry	CHICKEN		32	B
L00178-17		ERR11502789	APHA	UK	Europe	2017	Poultry	Poultry	CHICKEN		32	B
L01740-14		ERR11503129	APHA	UK	Europe	2014	Environmental	Environmental	OTHER_VEG_MINERAL		32	B
L01774-14		ERR11503134	APHA	UK	Europe	2014	Poultry	Poultry	CHICKEN		32	B
L01846-14		ERR11503136	APHA	UK	Europe	2014	Environmental	Environmental	OTHER_VEG_MINERAL		32	B
L02260-16		ERR11503139	APHA	UK	Europe	2016	Poultry	Poultry	CHICKEN		32	B
L02735-16		ERR11503142	APHA	UK	Europe	2016	Environmental	Environmental	OTHER_VEG_MINERAL		32	B
L02859-16		ERR11503143	APHA	UK	Europe	2016	Environmental	Environmental	OTHER_VEG_MINERAL		32	B
L02979-16		ERR11503147	APHA	UK	Europe	2016	Poultry	Poultry	CHICKEN		32	B
L02989-16		ERR11503179	APHA	UK	Europe	2016	Poultry	Poultry	CHICKEN		32	B
L02990-16		ERR11503181	APHA	UK	Europe	2016	Poultry	Poultry	CHICKEN		32	B
L03008-16		ERR11503183	APHA	UK	Europe	2016	Other animals	Environmental	DOG		32	C
L00235-17		ERR11502794	APHA	UK	Europe	2017	Environmental	Environmental	OTHER_VEG_MINERAL		32	C
L03025-16		ERR11503185	APHA	UK	Europe	2016	Unknown	Unknown	UNKNOWN		32	B
L03821-15		ERR11503191	APHA	UK	Europe	2015	Unknown	Unknown	UNKNOWN		32	A
S00056-16		ERR11503194	APHA	UK	Europe	2016	Poultry	Poultry	DUCK		32	B
S00057-16		ERR11503198	APHA	UK	Europe	2016	Poultry	Poultry	DUCK		32	B
S00058-16		ERR11503201	APHA	UK	Europe	2016	Poultry	Poultry	DUCK		32	B
S00059-16		ERR11503205	APHA	UK	Europe	2016	Poultry	Poultry	DUCK		32	B
S00060-16		ERR11503213	APHA	UK	Europe	2016	Poultry	Poultry	DUCK		32	B
S00061-16		ERR11503218	APHA	UK	Europe	2016	Poultry	Poultry	DUCK		32	B
S00062-16		ERR11503224	APHA	UK	Europe	2016	Poultry	Poultry	DUCK		32	B
S00063-16		ERR11503227	APHA	UK	Europe	2016	Poultry	Poultry	DUCK		32	B
L00236-17		ERR11502800	APHA	UK	Europe	2017	Other animals	Environmental	LIZARD		32	B
S00064-16		ERR11503233	APHA	UK	Europe	2016	Poultry	Poultry	DUCK		32	B
S00065-16		ERR11503239	APHA	UK	Europe	2016	Poultry	Poultry	DUCK		32	B
S00066-16		ERR11503243	APHA	UK	Europe	2016	Poultry	Poultry	DUCK		32	B
S00223-17		ERR11503245	APHA	UK	Europe	2017	Unknown	Unknown	OTHER		32	A
S00551-16		ERR11503249	APHA	UK	Europe	2016	Poultry	Poultry	QUAIL		32	A
S00706-14		ERR11503253	APHA	UK	Europe	2014	Other animals	Environmental	CATTLE		32	A
S00915-16		ERR11503257	APHA	UK	Europe	2016	Poultry	Poultry	CHICKEN		32	B
S00997-17		ERR11503263	APHA	UK	Europe	2017	Environmental	Environmental	OTHER_VEG_MINERAL		32	B
S01116-16		ERR11503267	APHA	UK	Europe	2016	Poultry	Poultry	CHICKEN		32	B
L00361-17		ERR11502804	APHA	UK	Europe	2017	Environmental	Environmental	OTHER_VEG_MINERAL		32	B
S01152-17		ERR11503270	APHA	UK	Europe	2017	Poultry	Poultry	CHICKEN		32	B
S01165-17		ERR11503273	APHA	UK	Europe	2017	Unknown	Unknown	OTHER		32	A
S01668-16		ERR11503278	APHA	UK	Europe	2016	Poultry	Poultry	QUAIL		32	A
S01703-15		ERR11503281	APHA	UK	Europe	2015	Environmental	Environmental	OTHER_VEG_MINERAL		32	A
S02287-14		ERR11503287	APHA	UK	Europe	2014	Other animals	Environmental	DOG		32	A
S02299-14		ERR11503291	APHA	UK	Europe	2014	Unknown	Unknown	OTHER		32	B
S02412-17		ERR11503296	APHA	UK	Europe	2017	Environmental	Environmental	ENVIRONMENTAL_OTHER		32	A
S02682-17		ERR11503298	APHA	UK	Europe	2017	Unknown	Unknown	OTHER		32	A
S04161-15		ERR11503301	APHA	UK	Europe	2015	Unknown	Unknown	OTHER		32	A
L00420-17		ERR11502806	APHA	UK	Europe	2017	Environmental	Environmental	OTHER_VEG_MINERAL		32	B
S04690-15		ERR11503305	APHA	UK	Europe	2015	Poultry	Poultry	CHICKEN		32	B
S04691-15		ERR11503308	APHA	UK	Europe	2015	Poultry	Poultry	CHICKEN		32	B
S04693-15		ERR11503313	APHA	UK	Europe	2015	Poultry	Poultry	CHICKEN		32	B
S04694-15		ERR11503319	APHA	UK	Europe	2015	Poultry	Poultry	CHICKEN		32	B
S04695-15		ERR11503323	APHA	UK	Europe	2015	Poultry	Poultry	CHICKEN		32	B
S04696-15		ERR11503327	APHA	UK	Europe	2015	Poultry	Poultry	CHICKEN		32	B
S04697-15		ERR11503331	APHA	UK	Europe	2015	Poultry	Poultry	CHICKEN		32	B
S04698-15		ERR11503339	APHA	UK	Europe	2015	Poultry	Poultry	CHICKEN		32	B
S04776-15		ERR11503343	APHA	UK	Europe	2015	Poultry	Poultry	CHICKEN		32	B
S04777-15		ERR11503347	APHA	UK	Europe	2015	Poultry	Poultry	CHICKEN		32	B
L00423-17		ERR11502810	APHA	UK	Europe	2017	Other animals	Environmental	DOG		32	B
DRR002281		DRR002281	Enterobase	Japan	Asia	2010	Poultry products	Poultry	Chicken	Chicken leg	32	B
DRR016175		DRR016175	Enterobase	Unknown	Asia	Unknown	Unknown				32	A
DRR016176		DRR016176	Enterobase	Unknown	Asia	Unknown	Unknown				32	B
DRR021403		DRR021403	DDBJ Sequence Read Archive (Accession No. DRA002339)	Japan	Asia	2011	Poultry	Poultry			32	B
DRR021404		DRR021404	DDBJ Sequence Read Archive (Accession No. DRA002339)	Japan	Asia	2011	Poultry	Poultry			32	B
DRR021405		DRR021405	DDBJ Sequence Read Archive (Accession No. DRA002339)	Japan	Asia	2011	Poultry	Poultry			32	B
DRR021406		DRR021406	DDBJ Sequence Read Archive (Accession No. DRA002339)	Japan	Asia	2011	Poultry	Poultry			32	B
DRR021407		DRR021407	DDBJ Sequence Read Archive (Accession No. DRA002339)	Japan	Asia	2011	Poultry	Poultry			32	B
DRR021408		DRR021408	DDBJ Sequence Read Archive (Accession No. DRA002339)	Japan	Asia	2011	Poultry	Poultry			32	B
DRR021409		DRR021409	DDBJ Sequence Read Archive (Accession No. DRA002339)	Japan	Asia	2011	Poultry	Poultry			32	B
DRR021410		DRR021410	DDBJ Sequence Read Archive (Accession No. DRA002339)	Japan	Asia	2011	Poultry	Poultry			32	B
DRR021411		DRR021411	DDBJ Sequence Read Archive (Accession No. DRA002339)	Japan	Asia	2011	Poultry	Poultry			32	B
DRR021412		DRR021412	DDBJ Sequence Read Archive (Accession No. DRA002339)	Japan	Asia	2011	Poultry	Poultry			32	B
DRR021413		DRR021413	DDBJ Sequence Read Archive (Accession No. DRA002339)	Japan	Asia	2011	Poultry	Poultry			32	B
DRR021414		DRR021414	DDBJ Sequence Read Archive (Accession No. DRA002339)	Japan	Asia	2011	Poultry	Poultry			32	B
DRR021415		DRR021415	DDBJ Sequence Read Archive (Accession No. DRA002339)	Japan	Asia	2011	Poultry	Poultry			32	B
DRR021416		DRR021416	DDBJ Sequence Read Archive (Accession No. DRA002339)	Japan	Asia	2011	Poultry	Poultry			32	B
DRR021417		DRR021417	DDBJ Sequence Read Archive (Accession No. DRA002339)	Japan	Asia	2011	Poultry	Poultry			32	B
DRR021418		DRR021418	DDBJ Sequence Read Archive (Accession No. DRA002339)	Japan	Asia	2011	Poultry	Poultry			32	B
DRR021419		DRR021419	DDBJ Sequence Read Archive (Accession No. DRA002339)	Japan	Asia	2011	Poultry	Poultry			32	B
DRR021420		DRR021420	DDBJ Sequence Read Archive (Accession No. DRA002339)	Japan	Asia	2011	Poultry	Poultry			32	B
DRR021421		DRR021421	DDBJ Sequence Read Archive (Accession No. DRA002339)	Japan	Asia	2011	Poultry	Poultry			32	B
DRR022715		DRR022715	Enterobase	Japan	Asia	1995	Environmental	ND	mesoscopic	GP center environment	32	B
DRR022716		DRR022716	Enterobase	Japan	Asia	2000	Human	ND	organic	Asymptomatic carrier	32	A
DRR022717		DRR022717	Enterobase	Japan	Asia	1999	Environmental	Human	mesoscopic	GP center environment	32	A
DRR022718		DRR022718	Enterobase	Japan	Asia	1999	Poultry products	ND	organic	Chicken meat	32	B
DRR022719		DRR022719	Enterobase	Japan	Asia	1999	Poultry products	ND	organic	Chicken meat	2780	B
DRR022720		DRR022720	Enterobase	Japan	Asia	1999	Poultry products	Human	organic	Chicken meat	32	B
DRR022721		DRR022721	Enterobase	Japan	Asia	1999	Environmental	ND	mesoscopic	GP center environment	32	B
DRR022722		DRR022722	Enterobase	Japan	Asia	2000	Poultry products	ND	organic	Chicken meat	32	B
DRR022723		DRR022723	Enterobase	Japan	Asia	2000	Poultry products	ND	organic	Chicken meat	32	B
DRR022724		DRR022724	Enterobase	Japan	Asia	2000	Poultry products	ND	organic	Chicken meat	32	B
DRR022725		DRR022725	Enterobase	Japan	Asia	2000	Poultry products	ND	organic	Chicken meat	32	B
DRR022726		DRR022726	Enterobase	Japan	Asia	2000	Poultry products	Human	organic	Chicken meat	32	B
DRR022727		DRR022727	Enterobase	Japan	Asia	1995	Environmental	Human	mesoscopic	GP center environment	32	B
DRR022729		DRR022729	Enterobase	Japan	Asia	1996	Poultry products	ND	organic	Chicken egg shell	32	A
DRR022730		DRR022730	Enterobase	Japan	Asia	1996	Poultry products	ND	organic	Chicken egg shell	32	A
DRR022731		DRR022731	Enterobase	Japan	Asia	1996	Poultry products	ND	organic	Chicken egg shell	32	A
DRR022732		DRR022732	Enterobase	Japan	Asia	1999	Environmental	Human	mesoscopic	GP center environment	32	A
DRR022733		DRR022733	Enterobase	Japan	Asia	1999	Environmental	Human	mesoscopic	GP center environment	32	A
DRR022734		DRR022734	Enterobase	Japan	Asia	1999	Environmental	Human	mesoscopic	GP center environment	32	A
DRR022735		DRR022735	Enterobase	Japan	Asia	2000	Poultry products	ND	organic	Chicken meat	32	B
DRR022736		DRR022736	Enterobase	Japan	Asia	2000	Poultry products	ND	organic	Chicken meat	32	B
DRR022737		DRR022737	Enterobase	Japan	Asia	2000	Poultry products	ND	organic	Chicken meat	32	B
DRR022738		DRR022738	Enterobase	Japan	Asia	2000	Poultry products	ND	organic	Chicken meat	32	B
DRR022739		DRR022739	Enterobase	Japan	Asia	2000	Poultry products	ND	organic	Chicken meat	32	B
DRR022740		DRR022740	Enterobase	Japan	Asia	2000	Poultry products	ND	organic	Chicken meat	32	B
DRR022741		DRR022741	Enterobase	Japan	Asia	2000	Poultry products	ND	organic	Chicken meat	32	B
DRR022742		DRR022742	Enterobase	Japan	Asia	2000	Poultry products	ND	organic	Chicken meat	32	B
DRR022743		DRR022743	Enterobase	Japan	Asia	2000	Poultry products	ND	organic	Chicken meat	32	B
DRR022744		DRR022744	Enterobase	Japan	Asia	2000	Human	Human	organic	anthropogenic	32	B
DRR022745		DRR022745	Enterobase	Japan	Asia	2000	Human	Human	organic	anthropogenic	32	B
DRR022746		DRR022746	Enterobase	Japan	Asia	2000	Environmental	Human	mesoscopic	GP center environment	32	A
DRR022747		DRR022747	Enterobase	Japan	Asia	2000	Environmental	Human	mesoscopic	GP center environment	32	A
DRR022748		DRR022748	Enterobase	Japan	Asia	2001	Poultry products	ND	organic	Chicken meat	32	B
DRR022749		DRR022749	Enterobase	Japan	Asia	2001	Poultry products	ND	organic	Chicken meat	32	B
DRR022750		DRR022750	Enterobase	Japan	Asia	2001	Poultry products	ND	organic	Chicken meat	32	B
DRR022751		DRR022751	Enterobase	Japan	Asia	2001	Poultry products	ND	organic	Chicken meat	32	B
DRR022752		DRR022752	Enterobase	Japan	Asia	2001	Poultry products	ND	organic	Chicken meat	32	B
DRR022753		DRR022753	Enterobase	Japan	Asia	2005	Human	ND	organic	Diarrhea patient	32	B
DRR022754		DRR022754	Enterobase	Japan	Asia	1999	Human	ND	organic	Asymptomatic carrier	32	B
DRR022755		DRR022755	Enterobase	Japan	Asia	1999	Human	ND	organic	Asymptomatic carrier	32	A
DRR022756		DRR022756	Enterobase	Japan	Asia	1999	Human	ND	organic	Asymptomatic carrier	32	A
DRR022757		DRR022757	Enterobase	Japan	Asia	2000	Human	ND	organic	Asymptomatic carrier	32	A
DRR022758		DRR022758	Enterobase	Japan	Asia	2000	Human	ND	organic	Asymptomatic carrier	32	B
DRR022759		DRR022759	Enterobase	Japan	Asia	2000	Human	ND	organic	Asymptomatic carrier	32	B
DRR022760		DRR022760	Enterobase	Japan	Asia	2000	Human	ND	organic	Asymptomatic carrier	32	B
DRR022761		DRR022761	Enterobase	Japan	Asia	2000	Human	ND	organic	Asymptomatic carrier	32	B
DRR022762		DRR022762	Enterobase	Japan	Asia	2000	Human	ND	organic	Asymptomatic carrier	32	B
DRR022763		DRR022763	Enterobase	Japan	Asia	2000	Human	ND	organic	Asymptomatic carrier	32	B
DRR022764		DRR022764	Enterobase	Japan	Asia	2000	Human	ND	organic	Asymptomatic carrier	32	A
DRR022765		DRR022765	Enterobase	Japan	Asia	2000	Human	ND	organic	Asymptomatic carrier	32	B
DRR022766		DRR022766	Enterobase	Japan	Asia	2000	Human	ND	organic	Asymptomatic carrier	32	B
DRR022767		DRR022767	Enterobase	Japan	Asia	2000	Human	ND	organic	Asymptomatic carrier	32	B
DRR022768		DRR022768	Enterobase	Japan	Asia	2000	Human	ND	organic	Asymptomatic carrier	32	B
DRR022769		DRR022769	Enterobase	Japan	Asia	2000	Human	ND	organic	Asymptomatic carrier	32	B
DRR022770		DRR022770	Enterobase	Japan	Asia	2000	Human	ND	organic	Asymptomatic carrier	32	B
DRR022771		DRR022771	Enterobase	Japan	Asia	2000	Human	ND	organic	Asymptomatic carrier	32	A
DRR022772		DRR022772	Enterobase	Japan	Asia	2000	Human	ND	organic	Asymptomatic carrier	32	B
DRR022773		DRR022773	Enterobase	Japan	Asia	2000	Human	ND	organic	Diarrhea patient	32	B
DRR022774		DRR022774	Enterobase	Japan	Asia	2000	Human	ND	organic	Diarrhea patient	32	B
DRR022775		DRR022775	Enterobase	Japan	Asia	2000	Human	ND	organic	Diarrhea patient	32	B
DRR022776		DRR022776	Enterobase	Japan	Asia	2000	Human	ND	organic	Diarrhea patient	32	A
DRR022777		DRR022777	Enterobase	Japan	Asia	2000	Human	ND	organic	Diarrhea patient	32	A
DRR022778		DRR022778	Enterobase	Japan	Asia	2000	Human	ND	organic	Diarrhea patient	32	A
DRR022779		DRR022779	Enterobase	Japan	Asia	2000	Human	ND	organic	Diarrhea patient	32	B
DRR022780		DRR022780	Enterobase	Japan	Asia	2000	Human	Human	organic	Diarrhea patient	32	B
DRR022781		DRR022781	Enterobase	Japan	Asia	2000	Human	ND	organic	Diarrhea patient	32	B
ERR018003		ERR018003	Enterobase	Unknown	Europe	2003	Unknown				32	B
ERR018011		ERR018011	Enterobase	Germany	Europe	2004	Unknown	Unknown			32	A
ERR018012		ERR018012	Enterobase	Unknown	Unknown	Unknown	Unknown				32	B
ERR018013		ERR018013	Enterobase	Unknown	Unknown	Unknown	Unknown				2181	B
ERR1014108		ERR1014108	Enterobase	Italy	Europe	2013	Other animals	Livestock	Swine	pig	32	B
ERR1014109		ERR1014109	Enterobase	Italy	Europe	2007	Poultry	Poultry	Avian	chicken	32	C
ERR1014110		ERR1014110	Enterobase	Italy	Europe	2009	Poultry	ND	ND	Guinea fowl	32	B
ERR1014111		ERR1014111	Enterobase	Italy	Europe	2006	Poultry	Poultry	Avian	chicken	32	A
ERR1014112		ERR1014112	Enterobase	Italy	Europe	2013	Human	Human	Human	ND	32	B
ERR1014113		ERR1014113	Enterobase	Italy	Europe	2013	Poultry	Poultry	Avian	chicken	32	B
ERR1014114		ERR1014114	Enterobase	Italy	Europe	2013	Poultry	Poultry	Avian	chicken	32	B
ERR1014115		ERR1014115	Enterobase	Italy	Europe	2014	Human	Human	Human	ND	32	B
ERR1014116		ERR1014116	Enterobase	Italy	Europe	2014	Poultry	Poultry	Avian	chicken	32	B
ERR1014117		ERR1014117	Enterobase	Italy	Europe	2012	Poultry	Poultry	Avian	chicken	32	B
ERR1014118		ERR1014118	Enterobase	Italy	Europe	2009	Poultry	Poultry	Avian	chicken	32	C
ERR1014119		ERR1014119	Enterobase	Italy	Europe	2014	Human	Human	Human	ND	32	B
ERR1714712		ERR1714712	APHA online	UK	Europe	2015	Environmental			OTHER_VEG_MINERAL	32	B
ERR1714717		ERR1714717	APHA online	UK	Europe	2015	Environmental			OTHER_VEG_MINERAL	32	C
ERR1714720		ERR1714720	APHA online	UK	Europe	2015	Environmental			OTHER_VEG_MINERAL	32	C
ERR1714747		ERR1714747	APHA online	UK	Europe	2015	Environmental			OTHER_VEG_MINERAL	32	A
ERR1714748		ERR1714748	APHA online	UK	Europe	2015	Environmental			OTHER_VEG_MINERAL	32	A
ERR1714822		ERR1714822	APHA online	UK	Europe	2015	Unknown			OTHER	32	B
ERR1714830		ERR1714830	APHA online	UK	Europe	2015	Poultry			CHICKEN	32	B
ERR1714831		ERR1714831	APHA online	UK	Europe	2015	Environmental			OTHER_VEG_MINERAL	32	B
ERR1714833		ERR1714833	APHA online	UK	Europe	2015	Poultry			CHICKEN	32	B
ERR1714842		ERR1714842	APHA online	UK	Europe	2015	Poultry			CHICKEN	32	B
ERR1714843		ERR1714843	APHA online	UK	Europe	2015	Poultry			CHICKEN	32	B
ERR1714846		ERR1714846	APHA online	UK	Europe	2015	Environmental			OTHER_VEG_MINERAL	32	B
ERR1714888		ERR1714888	APHA online	UK	Europe	2015	Environmental			OTHER_VEG_MINERAL	32	A
ERR1714889		ERR1714889	APHA online	UK	Europe	2015	Environmental			OTHER_VEG_MINERAL	32	A
ERR1714893		ERR1714893	APHA online	UK	Europe	2015	Poultry			QUAIL	32	A
ERR1714917		ERR1714917	APHA online	UK	Europe	2015	Poultry			CHICKEN	32	B
ERR1714918		ERR1714918	APHA online	UK	Europe	2015	Poultry			CHICKEN	32	B
ERR1714919		ERR1714919	APHA online	UK	Europe	2015	Poultry			CHICKEN	32	B
ERR1714920		ERR1714920	APHA online	UK	Europe	2015	Poultry			CHICKEN	32	C
ERR1714932		ERR1714932	APHA online	UK	Europe	2015	Poultry			QUAIL	32	A
ERR1715237		ERR1715237	APHA online	UK	Europe	2015	Environmental			OTHER_VEG_MINERAL	32	A
ERR1715238		ERR1715238	APHA online	UK	Europe	2015	Environmental			OTHER_VEG_MINERAL	32	A
ERR1715239		ERR1715239	APHA online	UK	Europe	2015	Environmental			OTHER_VEG_MINERAL	32	A
ERR1715240		ERR1715240	APHA online	UK	Europe	2015	Environmental			OTHER_VEG_MINERAL	32	A
ERR1743678		ERR1743678	APHA online	UK	Europe	2015	Other animals			DOG	32	A
ERR1759056		ERR1759056	Enterobase	Austria	Europe	2014	Unknown				32	C
ERR1759062		ERR1759062	Enterobase	Belgium	Europe	2014	Unknown				32	C
ERR1759069		ERR1759069	Enterobase	Bulgaria	Europe	2014	Unknown				32	B
ERR1759070		ERR1759070	Enterobase	Bulgaria	Europe	2014	Unknown				32	B
ERR1759071		ERR1759071	Enterobase	Croatia	Europe	2014	Unknown				32	C
ERR1759072		ERR1759072	Enterobase	Croatia	Europe	2014	Unknown				32	C
ERR1759087		ERR1759087	Enterobase	Cyprus	Europe	2014	Unknown				32	B
ERR1759088		ERR1759088	Enterobase	Cyprus	Europe	2014	Unknown				32	B
ERR1759089		ERR1759089	Enterobase	Cyprus	Europe	2014	Unknown				32	B
ERR1759090		ERR1759090	Enterobase	Cyprus	Europe	2014	Unknown				32	B
ERR1759091		ERR1759091	Enterobase	Cyprus	Europe	2014	Unknown				32	B
ERR1759092		ERR1759092	Enterobase	Cyprus	Europe	2014	Unknown				32	B
ERR1759095		ERR1759095	Enterobase	Cyprus	Europe	2014	Unknown				32	B
ERR1759098		ERR1759098	Enterobase	Czech Republic	Europe	2014	Unknown				32	C
ERR1759113		ERR1759113	Enterobase	Hungary	Europe	2014	Unknown				32	C
ERR1759114		ERR1759114	Enterobase	Hungary	Europe	2014	Unknown				32	C
ERR1759115		ERR1759115	Enterobase	Hungary	Europe	2014	Unknown				32	C
ERR1759116		ERR1759116	Enterobase	Hungary	Europe	2014	Unknown				32	C
ERR1759117		ERR1759117	Enterobase	Hungary	Europe	2014	Unknown				32	C
ERR1759118		ERR1759118	Enterobase	Hungary	Europe	2014	Unknown				32	C
ERR1759125		ERR1759125	Enterobase	Italy	Europe	2014	Unknown				32	B
ERR1759158		ERR1759158	Enterobase	Norway	Europe	2014	Unknown				32	B
ERR1759175		ERR1759175	Enterobase	Romania	Europe	2014	Unknown				32	B
ERR1759176		ERR1759176	Enterobase	Romania	Europe	2014	Unknown				32	C
ERR1759177		ERR1759177	Enterobase	Romania	Europe	2014	Unknown				32	B
ERR1759178		ERR1759178	Enterobase	Romania	Europe	2014	Unknown				32	B
ERR1759179		ERR1759179	Enterobase	Romania	Europe	2014	Unknown				32	C
ERR1759180		ERR1759180	Enterobase	Romania	Europe	2014	Unknown				32	C
ERR1759201		ERR1759201	Enterobase	Spain	Europe	2014	Unknown				32	A
ERR1802046		ERR1802046	Enterobase	Ireland	Europe	2016	Human	Human	Human	Homo sapiens	3756	B
ERR1802047		ERR1802047	Enterobase	Ireland	Europe	2016	Human	Human	Human	Homo sapiens	3756	B
ERR1802491		ERR1802491	Enterobase	Ireland	Europe	2016	Human	Human	Human	Homo sapiens	32	A
ERR1815498		ERR1815498	Enterobase	Ireland	Europe	2016	Human	Human	Human	Homo sapiens	32	A
ERR1815526		ERR1815526	Enterobase	Ireland	Europe	2016	Human	Human	Human	Homo sapiens	32	B
ERR1815749		ERR1815749	Enterobase	Ireland	Europe	2016	Human	Human	Human	Homo sapiens	32	B
ERR1816627		ERR1816627	Enterobase	Ireland	Europe	2016	Human	Human	Human	Homo sapiens	32	B
ERR1817321		ERR1817321	Enterobase	Ireland	Europe	2016	Human	Human	Human	Homo sapiens	32	C
ERR1817405		ERR1817405	Enterobase	Ireland	Europe	2016	Human	Human	Human	Homo sapiens	32	A
ERR1817406		ERR1817406	Enterobase	Ireland	Europe	2016	Human	Human	Human	Homo sapiens	32	B
ERR1817516		ERR1817516	Enterobase	Ireland	Europe	2016	Human	Human	Human	Homo sapiens	32	A
ERR1822680		ERR1822680	Enterobase	Ireland	Europe	2016	Environmental	Environment	Water	homo sapiens	32	B
ERR1822681		ERR1822681	Enterobase	Ireland	Europe	2016	Environmental	Environment	Water	homo sapiens	32	B
ERR1823516		ERR1823516	Enterobase	Ireland	Europe	2015	Human	Human	Human	Homo sapiens	32	C
ERR1823521		ERR1823521	Enterobase	Ireland	Europe	2015	Human	Human	Human	Homo sapiens	3277	A
ERR1823833		ERR1823833	Enterobase	Ireland	Europe	2015	Human	Human	Human	Homo sapiens	32	A
ERR1824571		ERR1824571	Enterobase	Ireland	Europe	2015	Human	Human	Human	Homo sapiens	32	C
ERR1857453		ERR1857453	Enterobase	Ireland	Europe	2017	Human	Human	Human	Human	32	C
ERR1865242		ERR1865242	Enterobase	Ireland	Europe	2016	Human	Human	Human	Food	32	B
ERR1865330		ERR1865330	Enterobase	Ireland	Europe	2016	Human	Human	Human	Human	32	B
ERR2019203		ERR2019203	Enterobase	Poland	Europe	2015	Food	Livestock	Swine	meat	32	C
ERR2173672		ERR2173672	Enterobase	Ireland	Europe	2017	Human	Human	Human	Homo sapiens	32	B
ERR2173677		ERR2173677	Enterobase	Ireland	Europe	2017	Human	Human	Human	Homo sapiens	32	C
ERR2173697		ERR2173697	Enterobase	Ireland	Europe	2017	Human	Human	Human	Homo sapiens	32	B
ERR2177195		ERR2177195	Enterobase	Poland	Europe	2015	Other animals	Livestock	Swine	Sus scrofa domesticus	32	C
ERR2193133		ERR2193133	Enterobase	Ireland	Europe	2017	Human	Human	Human	Homo sapiens	32	B
ERR2193178		ERR2193178	Enterobase	Ireland	Europe	2017	Human	Human	Human	Homo sapiens	32	C
ERR2197931		ERR2197931	Enterobase	Italy	Europe	2016	Food	Food	ND	ND	32	B
ERR2200345		ERR2200345	Enterobase	Germany	Europe	2008	Food	Food	ND	ND	32	C
ERR2200346		ERR2200346	Enterobase	Germany	Europe	2009	Food	Food	ND	ND	2283	C
ERR2200347		ERR2200347	Enterobase	Germany	Europe	2010	Food	Food	ND	ND	2283	C
ERR2200348		ERR2200348	Enterobase	Germany	Europe	2011	Food	Food	ND	ND	32	C
ERR2200349		ERR2200349	Enterobase	Germany	Europe	2011	Food	Food	ND	ND	32	C
ERR2200350		ERR2200350	Enterobase	Germany	Europe	2011	Food	Food	ND	ND	32	C
ERR2200351		ERR2200351	Enterobase	Germany	Europe	2013	Other animals	Livestock	Bovine	ND	2283	C
ERR2200352		ERR2200352	Enterobase	Germany	Europe	2014	Other animals	Livestock	Bovine	ND	32	C
ERR2200353		ERR2200353	Enterobase	Germany	Europe	2015	Food	Food	ND	ND	32	C
ERR2200354		ERR2200354	Enterobase	Germany	Europe	2015	Food	Food	ND	ND	32	B
ERR2200355		ERR2200355	Enterobase	Germany	Europe	2015	Food	Food	ND	ND	32	B
ERR2200356		ERR2200356	Enterobase	Germany	Europe	2015	Other animals	Livestock	Bovine	ND	2283	C
ERR2200357		ERR2200357	Enterobase	Germany	Europe	2015	Food	Food	ND	ND	32	C
ERR2200358		ERR2200358	Enterobase	Germany	Europe	2015	Food	Food	ND	ND	2283	C
ERR2200359		ERR2200359	Enterobase	Germany	Europe	2015	Food	Food	ND	ND	32	C
ERR2200361		ERR2200361	Enterobase	Germany	Europe	2015	Food	Food	ND	ND	32	B
ERR2200362		ERR2200362	Enterobase	Germany	Europe	2016	Food	Food	ND	ND	32	B
ERR2200363		ERR2200363	Enterobase	Germany	Europe	2016	Other animals	Livestock	Bovine	ND	32	A
ERR2200364		ERR2200364	Enterobase	Germany	Europe	2016	Food	Food	ND	ND	32	B
ERR2200365		ERR2200365	Enterobase	Germany	Europe	2016	Environmental	Environment	Soil/Dust	ND	32	A
ERR2200366		ERR2200366	Enterobase	Germany	Europe	2016	Food	Food	ND	ND	32	C
ERR2200367		ERR2200367	Enterobase	Germany	Europe	2015	Other animals	Livestock	Bovine	ND	32	B
ERR2200368		ERR2200368	Enterobase	Germany	Europe	2015	Environmental	Environment	Soil/Dust	ND	2283	C
ERR2200369		ERR2200369	Enterobase	Germany	Europe	2015	Environmental	Environment	Soil/Dust	ND	2283	C
ERR2200370		ERR2200370	Enterobase	Germany	Europe	2015	Other animals	Livestock	Bovine	ND	2283	C
ERR2200371		ERR2200371	Enterobase	Germany	Europe	2015	Other animals	Livestock	Bovine	ND	2283	C
ERR2200372		ERR2200372	Enterobase	Germany	Europe	2016	Animal feed	Animal feed	ND	ND	32	B
ERR2200373		ERR2200373	Enterobase	Germany	Europe	2016	Other animals	Livestock	Bovine	ND	32	B
ERR2200374		ERR2200374	Enterobase	Germany	Europe	2016	Environmental	ND	ND	environemnet	32	B
ERR2200375		ERR2200375	Enterobase	Germany	Europe	2016	Animal feed	Animal feed	ND	ND	32	B
ERR2200376		ERR2200376	Enterobase	Germany	Europe	2016	Other animals	Livestock	Bovine	ND	32	B
ERR2200377		ERR2200377	Enterobase	Germany	Europe	2016	Animal feed	Animal feed	ND	ND	32	B
ERR2200378		ERR2200378	Enterobase	Germany	Europe	2016	Other animals	Livestock	Bovine	ND	32	B
ERR2200379		ERR2200379	Enterobase	Germany	Europe	2016	Other animals	Livestock	Bovine	ND	2283	C
ERR2200380		ERR2200380	Enterobase	Germany	Europe	2016	Animal feed	Animal feed	ND	ND	32	B
ERR2200381		ERR2200381	Enterobase	Germany	Europe	2016	Other animals	Livestock	Bovine	ND	2283	C
ERR2200382		ERR2200382	Enterobase	Germany	Europe	2016	Other animals	Livestock	Bovine	ND	2283	C
ERR2200383		ERR2200383	Enterobase	Germany	Europe	2016	Animal feed	Animal feed	ND	ND	32	B
ERR2200384		ERR2200384	Enterobase	Germany	Europe	2016	Animal feed	Animal feed	ND	ND	32	B
ERR2200385		ERR2200385	Enterobase	Germany	Europe	2016	Other animals	Livestock	Bovine	ND	2283	C
ERR2200386		ERR2200386	Enterobase	Germany	Europe	2016	Other animals	Livestock	Bovine	ND	2283	C
ERR2200387		ERR2200387	Enterobase	Germany	Europe	2016	Animal feed	Animal feed	ND	ND	32	B
ERR2200388		ERR2200388	Enterobase	Germany	Europe	2016	Animal feed	Animal feed	ND	ND	32	B
ERR2204226		ERR2204226	Enterobase	Ireland	Europe	2017	Human	Human	Human	Homo sapiens	32	B
ERR2209477		ERR2209477	Enterobase	Luxembourg	Europe	2013	Human	Human			32	B
ERR2209478		ERR2209478	Enterobase	Luxembourg	Europe	2014	Human	Human			32	B
ERR2209479		ERR2209479	Enterobase	Luxembourg	Europe	2014	Food	Food	Composite Food	Cordon bleu	32	B
ERR2209480		ERR2209480	Enterobase	Luxembourg	Europe	2013	Human	Human			32	B
ERR2209481		ERR2209481	Enterobase	Luxembourg	Europe	2017	Food	Food	Swine	pork sausage	32	B
ERR2209482		ERR2209482	Enterobase	Luxembourg	Europe	2017	Poultry products	Food	Avian	Chicken wing	32	B
ERR2209485		ERR2209485	Enterobase	Luxembourg	Europe	2016	Human	Human			32	A
ERR2209486		ERR2209486	Enterobase	Luxembourg	Europe	2016	Human	Human			32	B
ERR2209487		ERR2209487	Enterobase	Luxembourg	Europe	2016	Human	Human			32	B
ERR2209488		ERR2209488	Enterobase	Luxembourg	Europe	2016	Poultry products	Food	Avian	Raw chicken	32	B
ERR2209489		ERR2209489	Enterobase	Luxembourg	Europe	2017	Human	Human			32	B
ERR2209490		ERR2209490	Enterobase	Luxembourg	Europe	2015	Human	Human			32	B
ERR2209491		ERR2209491	Enterobase	Luxembourg	Europe	2015	Human	Human			32	B
ERR2209492		ERR2209492	Enterobase	Luxembourg	Europe	2014	Human	Human			32	B
ERR2209493		ERR2209493	Enterobase	Luxembourg	Europe	2016	Human	Human			32	B
ERR2209494		ERR2209494	Enterobase	Luxembourg	Europe	2015	Human	Human			32	C
ERR2210537		ERR2210537	Enterobase	Poland	Europe	2014	Human	Human	Human	Feaces	32	C
ERR2210549		ERR2210549	Enterobase	Poland	Europe	2015	Human	Human	Homo sapiens	Feaces	32	C
ERR2210555		ERR2210555	Enterobase	Poland	Europe	2014	Human	Human	Homo sapiens	Feaces	32	C
ERR2210562		ERR2210562	Enterobase	Poland	Europe	2015	Human	Human	Human	Feaces	32	A
ERR2210564		ERR2210564	Enterobase	Poland	Europe	2015	Human	Human	Human	Feaces	32	A
ERR2210566		ERR2210566	Enterobase	Poland	Europe	2015	Human	Human	Human	Feaces	32	A
ERR2210568		ERR2210568	Enterobase	Poland	Europe	2015	Human	Human	Human	Feaces	32	A
ERR2210569		ERR2210569	Enterobase	Poland	Europe	2014	Food	Food	ND		32	C
ERR2210570		ERR2210570	Enterobase	Poland	Europe	2015	Human	Human	Human	Feaces	32	A
ERR2210571		ERR2210571	Enterobase	Poland	Europe	2015	Human	Human	Human	Feaces	32	A
ERR2210572		ERR2210572	Enterobase	Poland	Europe	2015	Human	Human	Human	Feaces	32	A
ERR2210573		ERR2210573	Enterobase	Poland	Europe	2015	Human	Human	Human	Feaces	32	A
ERR2210578		ERR2210578	Enterobase	Poland	Europe	2015	Human	Human	Human	Feaces	32	A
ERR2210686		ERR2210686	Enterobase	Poland	Europe	2013	Food	Food	ND		32	C
ERR2210687		ERR2210687	Enterobase	Poland	Europe	2013	Food	Food	ND	Food	32	C
ERR2215169		ERR2215169	Enterobase	Ireland	Europe	2017	Human	Human	Human	Human	32	B
ERR2218240		ERR2218240	Enterobase	Finland	Europe	2014	Other animals	Livestock	Bovine		32	B
ERR2218241		ERR2218241	Enterobase	Finland	Europe	Unknown	Unknown				32	B
ERR2218242		ERR2218242	Enterobase	Finland	Europe	2014	Other animals	Livestock	Bovine		32	B
ERR2218244		ERR2218244	Enterobase	Denmark	Europe	Unknown	Unknown				32	B
ERR2218245		ERR2218245	Enterobase	Denmark	Europe	Unknown	Unknown				32	A
ERR2218246		ERR2218246	Enterobase	Denmark	Europe	Unknown	Food	Food	ND		32	A
ERR2218247		ERR2218247	Enterobase	Denmark	Europe	Unknown	Food	Food	ND		32	A
ERR2218248		ERR2218248	Enterobase	Denmark	Europe	Unknown	Other animals	Livestock	Bovine		32	A
ERR2218249		ERR2218249	Enterobase	Denmark	Europe	Unknown	Unknown				32	A
ERR2218250		ERR2218250	Enterobase	Denmark	Europe	Unknown	Other animals	Livestock	Bovine	Livestock	32	A
ERR2218251		ERR2218251	Enterobase	Denmark	Europe	Unknown	Other animals	Livestock	Bovine		32	A
ERR2218252		ERR2218252	Enterobase	Denmark	Europe	Unknown	Food	Food	ND		32	B
ERR2218253		ERR2218253	Enterobase	Denmark	Europe	Unknown	Food	Food	ND		32	A
ERR2218254		ERR2218254	Enterobase	Denmark	Europe	Unknown	Food	Food	ND		32	A
ERR2218255		ERR2218255	Enterobase	Denmark	Europe	Unknown	Unknown				32	A
ERR2218256		ERR2218256	Enterobase	Denmark	Europe	Unknown	Food	Food	ND		32	A
ERR2218257		ERR2218257	Enterobase	Denmark	Europe	Unknown	Food	Food	ND		32	C
ERR2218258		ERR2218258	Enterobase	Denmark	Europe	Unknown	Food	Food	ND		32	B
ERR2218259		ERR2218259	Enterobase	Denmark	Europe	Unknown	Food	Food	ND		32	A
ERR2218260		ERR2218260	Enterobase	Denmark	Europe	Unknown	Food	Food	ND		32	B
ERR2218261		ERR2218261	Enterobase	Denmark	Europe	Unknown	Unknown				32	A
ERR2218262		ERR2218262	Enterobase	Denmark	Europe	Unknown	Other animals	Livestock	Bovine		32	B
ERR2218264		ERR2218264	Enterobase	Denmark	Europe	Unknown	Food	Food	ND		32	B
ERR2218265		ERR2218265	Enterobase	Denmark	Europe	Unknown	Unknown				32	B
ERR2218266		ERR2218266	Enterobase	Denmark	Europe	Unknown	Other animals	Livestock	Bovine		32	B
ERR2218267		ERR2218267	Enterobase	Denmark	Europe	Unknown	Unknown				32	B
ERR2218268		ERR2218268	Enterobase	Denmark	Europe	Unknown	Other animals	Livestock	Bovine		32	A
ERR2218269		ERR2218269	Enterobase	Denmark	Europe	Unknown	Food	Food	ND		32	A
ERR2218270		ERR2218270	Enterobase	Denmark	Europe	Unknown	Unknown				32	B
ERR2218271		ERR2218271	Enterobase	Denmark	Europe	Unknown	Food	Food	ND		2283	C
ERR2218272		ERR2218272	Enterobase	Denmark	Europe	Unknown	Food	Food	ND		32	B
ERR2218273		ERR2218273	Enterobase	Denmark	Europe	Unknown	Food	Food	ND		32	A
ERR2218274		ERR2218274	Enterobase	Denmark	Europe	Unknown	Unknown				32	B
ERR2218275		ERR2218275	Enterobase	Denmark	Europe	Unknown	Food	Food	ND		32	B
ERR2218276		ERR2218276	Enterobase	Denmark	Europe	Unknown	Food	Food	ND		32	B
ERR2218278		ERR2218278	Enterobase	Denmark	Europe	Unknown	Food	Food	ND		2283	C
ERR2218279		ERR2218279	Enterobase	Denmark	Europe	Unknown	Unknown				32	B
ERR2218281		ERR2218281	Enterobase	Denmark	Europe	Unknown	Other animals	Livestock	Bovine		32	B
ERR2218283		ERR2218283	Enterobase	Denmark	Europe	Unknown	Unknown				32	A
ERR2218293		ERR2218293	Enterobase	Denmark	Europe	2014	Other animals	Livestock	Bovine		32	B
ERR2218294		ERR2218294	Enterobase	Denmark	Europe	Unknown	Other animals	Livestock	Bovine		32	B
ERR2218295		ERR2218295	Enterobase	Denmark	Europe	Unknown	Other animals	Livestock	Bovine		32	B
ERR2218296		ERR2218296	Enterobase	Poland	Europe	Unknown	Food	Environmental	Food		32	C
ERR2218297		ERR2218297	Enterobase	Denmark	Europe	2013	Other animals	Livestock	Bovine		32	A
ERR2218298		ERR2218298	Enterobase	Denmark	Europe	Unknown	Other animals	Livestock	Bovine		32	B
ERR2218299		ERR2218299	Enterobase	Denmark	Europe	Unknown	Other animals	Livestock	Bovine		32	B
ERR2218300		ERR2218300	Enterobase	Denmark	Europe	Unknown	Other animals	Livestock	Bovine		32	A
ERR2218301		ERR2218301	Enterobase	Denmark	Europe	Unknown	Other animals	Livestock	Bovine		32	A
ERR2218302		ERR2218302	Enterobase	Denmark	Europe	Unknown	Other animals	Livestock	Bovine		32	A
ERR2218303		ERR2218303	Enterobase	Denmark	Europe	Unknown	Other animals	Livestock	Bovine		32	B
ERR2218304		ERR2218304	Enterobase	Denmark	Europe	Unknown	Other animals	Livestock	Bovine		32	B
ERR2218305		ERR2218305	Enterobase	Denmark	Europe	2015	Other animals	Livestock	Bovine		32	B
ERR2218306		ERR2218306	Enterobase	Denmark	Europe	2013	Other animals	Livestock	Bovine		32	B
ERR2218307		ERR2218307	Enterobase	Denmark	Europe	Unknown	Other animals	Livestock	Bovine		32	B
ERR2218308		ERR2218308	Enterobase	Denmark	Europe	Unknown	Other animals	Livestock	Bovine		32	A
ERR2218309		ERR2218309	Enterobase	Denmark	Europe	Unknown	Other animals	Livestock	Bovine		32	A
ERR2218310		ERR2218310	Enterobase	Denmark	Europe	2015	Other animals	Livestock	Bovine		32	B
ERR2218311		ERR2218311	Enterobase	Denmark	Europe	2015	Other animals	Livestock	Bovine		32	A
ERR2218312		ERR2218312	Enterobase	Denmark	Europe	2015	Other animals	Livestock	Bovine		32	B
ERR2218313		ERR2218313	Enterobase	Denmark	Europe	2015	Other animals	Livestock	Bovine		32	A
ERR2218314		ERR2218314	Enterobase	Denmark	Europe	Unknown	Other animals	Livestock	Bovine		32	A
ERR2218315		ERR2218315	Enterobase	Denmark	Europe	Unknown	Other animals	Livestock	Bovine		32	B
ERR2218316		ERR2218316	Enterobase	Denmark	Europe	2012	Other animals	Livestock	Bovine		32	B
ERR2218317		ERR2218317	Enterobase	Denmark	Europe	Unknown	Other animals	Livestock	Bovine	Bovine	32	B
ERR2223850		ERR2223850	Enterobase	Poland	Europe	2011	Poultry	Poultry	Avian	Chicken	32	A
ERR2223852		ERR2223852	Enterobase	Poland	Europe	2013	Other animals		reptile		32	C
ERR2231036		ERR2231036	APHA online	UK	Europe	2013	Poultry			CHICKEN	32	B
ERR2231041		ERR2231041	APHA online	UK	Europe	2017	Poultry			CHICKEN	32	B
ERR2231043		ERR2231043	APHA online	UK	Europe	2017	Poultry			CHICKEN	32	B
ERR2231046		ERR2231046	APHA online	UK	Europe	2013	Poultry			CHICKEN	32	B
ERR2231048		ERR2231048	APHA online	UK	Europe	2012	Poultry			CHICKEN	32	C
ERR2231050		ERR2231050	APHA online	UK	Europe	2017	Poultry			CHICKEN	32	B
ERR2231052		ERR2231052	APHA online	UK	Europe	2013	Poultry			CHICKEN	32	B
ERR2231060		ERR2231060	APHA online	UK	Europe	2011	Poultry			CHICKEN	32	C
ERR2231061		ERR2231061	APHA online	UK	Europe	2013	Poultry			CHICKEN	32	B
ERR2231062		ERR2231062	APHA online	UK	Europe	2012	Poultry			CHICKEN	32	C
ERR2231066		ERR2231066	APHA online	UK	Europe	2011	Poultry			CHICKEN	32	C
ERR2231068		ERR2231068	APHA online	UK	Europe	2017	Poultry			CHICKEN	32	B
ERR2233202		ERR2233202	Enterobase	Denmark	Europe	2018	Other animals	Wild Animal	Sus scrofa	Animal	32	A
ERR2233623		ERR2233623	Enterobase	Denmark	Europe	2018	Other animals	Wild Animal	Sus scrofa	Animal	32	A
ERR2233624		ERR2233624	Enterobase	Denmark	Europe	2018	Other animals	Livestock	Swine	Sus scrofa	32	A
ERR2233625		ERR2233625	Enterobase	Denmark	Europe	2018	Other animals	Livestock	Swine	Sus scrofa	32	B
ERR2240085		ERR2240085	Enterobase	Germany	Europe	2016	Environmental	Environment	ND	ND	2283	C
ERR2240086		ERR2240086	Enterobase	Germany	Europe	2016	Environmental	Environment	ND	ND	2283	C
ERR2240087		ERR2240087	Enterobase	Germany	Europe	2016	Environmental	Environment	ND	ND	32	B
ERR2299317		ERR2299317	Enterobase	Ireland	Europe	2017	Human	Human	Human	Homo sapiens	32	C
ERR304850		ERR304850	Enterobase	Unknown	Unknown	Unknown	Unknown				32	B
L00268-11		L00268-11	APHA online	UK	Europe	2011	Environmental			OTHER_VEG_MINERAL	32	B
L00325-11		L00325-11	APHA online	UK	Europe	2011	Environmental			OTHER_VEG_MINERAL	32	B
L00326-11		L00326-11	APHA online	UK	Europe	2011	Environmental			OTHER_VEG_MINERAL	32	B
L00504-14		L00504-14	APHA online	UK	Europe	2014	Poultry			CHICKEN	32	B
L00520-12		L00520-12	APHA online	UK	Europe	2012	Poultry			CHICKEN	32	A
L00603-11		L00603-11	APHA online	UK	Europe	2011	Environmental			OTHER_VEG_MINERAL	32	B
L00974-13		L00974-13	APHA online	UK	Europe	2013	Poultry			CHICKEN	32	B
L00981-13		L00981-13	APHA online	UK	Europe	2013	Poultry			CHICKEN	32	B
L00982-13		L00982-13	APHA online	UK	Europe	2013	Poultry			CHICKEN	32	B
L01259-11		L01259-11	APHA online	UK	Europe	2011	Other animals			DOG	32	A
L01401-13		L01401-13	APHA online	UK	Europe	2013	Poultry			CHICKEN	32	A
L01473-14		L01473-14	APHA online	UK	Europe	2014	Environmental			OTHER_VEG_MINERAL	32	B
PHE_100		SRR6193077	UKHSA	UK	Europe	2017-06-27	Human	Human	Faeces	M	32	B
PHE_101		SRR6192986	UKHSA	UK	Europe	2017-06-29	Human	Human	Faeces	F	32	B
PHE_102		SRR1967726	UKHSA	UK	Europe	2014-04-04	Human	Human	Faeces	M	32	B
PHE_103		SRR1968454	UKHSA	UK	Europe	2014-08-15	Human	Human	Faeces	F	32	B
PHE_104		SRR1968843	UKHSA	UK	Europe	2014-08-26	Human	Human	Faeces	M	32	C
PHE_105		SRR1966106	UKHSA	UK	Europe	2014-08-20	Human	Human	Faeces	M	32	B
PHE_106		SRR1966787	UKHSA	UK	Europe	2014-08-27	Human	Human	Faeces	F	32	C
PHE_107		SRR1958328	UKHSA	UK	Europe	2014-08-29	Human	Human	Faeces	M	32	A
PHE_108		SRR1958151	UKHSA	UK	Europe	2014-09-01	Human	Human	Faeces	F	32	B
PHE_109		SRR1958495	UKHSA	UK	Europe	2014-07-10	Human	Human	Faeces	M	32	C
PHE_10		SRR5648345	UKHSA	UK	Europe	2015-06-24	Human	Human	Faeces	M	32	B
PHE_110		SRR1957987	UKHSA	UK	Europe	2014-09-24	Human	Human	Faeces	F	32	A
PHE_111		SRR1967962	UKHSA	UK	Europe	2014-09-10	Human	Human	Faeces	F	32	B
PHE_112		SRR1967737	UKHSA	UK	Europe	2014-09-16	Human	Human	Faeces	U	32	B
PHE_113		SRR3049613	UKHSA	UK	Europe	2014-09-30	Human	Human	Faeces	M	32	B
PHE_114		SRR1957992	UKHSA	UK	Europe	2014-10-01	Human	Human	Faeces	M	32	A
PHE_115		SRR1968442	UKHSA	UK	Europe	2014-04-15	Human	Human	Faeces	F	32	A
PHE_116		SRR1965293	UKHSA	UK	Europe	2014-04-16	Human	Human	Faeces	M	32	B
PHE_117		SRR1965365	UKHSA	UK	Europe	2014-04-15	Human	Human	Faeces	F	32	A
PHE_118		SRR1965642	UKHSA	UK	Europe	2014-10-17	Human	Human	Faeces	F	32	B
PHE_119		SRR1967756	UKHSA	UK	Europe	2014-10-21	Human	Human	Faeces	M	32	B
PHE_11		SRR1967291	UKHSA	UK	Europe	2014-05-13	Human	Human	Faeces	F	32	B
PHE_120		SRR1968389	UKHSA	UK	Europe	2014-10-15	Human	Human	Urine	M	32	A
PHE_121		SRR1968531	UKHSA	UK	Europe	2014-04-23	Human	Human	Faeces	F	32	A
PHE_122		SRR1963110	UKHSA	UK	Europe	2015-01-06	Human	Human	Faeces	F	32	B
PHE_123		SRR1967969	UKHSA	UK	Europe	2015-01-29	Human	Human	Faeces	F	32	B
PHE_124		SRR1968833	UKHSA	UK	Europe	2015-02-03	Human	Human	Faeces	F	32	C
PHE_125		SRR1967967	UKHSA	UK	Europe	2015-02-17	Human	Human	Faeces	M	2283	C
PHE_126		SRR1968754	UKHSA	UK	Europe	2015-02-11	Human	Human	Faeces	M	32	B
PHE_127		SRR1966566	UKHSA	UK	Europe	2014-04-17	Human	Human	Blood	M	32	B
PHE_128		SRR1967100	UKHSA	UK	Europe	2014-05-02	Human	Human	Faeces	F	32	B
PHE_129		SRR1969446	UKHSA	UK	Europe	2015-03-17	Human	Human	Faeces	M	32	C
PHE_12		SRR3321516	UKHSA	UK	Europe	2015-07-17	Human	Human	Faeces	F	32	A
PHE_130		SRR1965283	UKHSA	UK	Europe	2015-03-18	Human	Human	Faeces	M	32	B
PHE_131		SRR3322637	UKHSA	UK	Europe	2015-05-18	Human	Human	Faeces	M	32	B
PHE_132		SRR6860637	UKHSA	UK	Europe	2015-06-04	Human	Human	Faeces	M	32	C
PHE_133		SRR3048548	UKHSA	UK	Europe	2014-04-01	Human	Human	Faeces	M	32	A
PHE_134		SRR7468982	UKHSA	UK	Europe	2016-03-29	Human	Human	Faeces	F	32	A
PHE_135		SRR7458000	UKHSA	UK	Europe	2016-06-21	Human	Human	Faeces	F	32	B
PHE_136		SRR3049300	UKHSA	UK	Europe	2014-09-30	Human	Human	Faeces	M	32	B
PHE_137		pending	UKHSA	UK	Europe	2013-09-19	Human	Human	Faeces	M	32	A
PHE_138		SRR7350603	UKHSA	UK	Europe	2015-07-24	Human	Human	Faeces	F	32	B
PHE_139		SRR8698044	UKHSA	England & Wales	Europe	2016-04-26	Human	Human	Faeces	M	2283	C
PHE_13		SRR1968512	UKHSA	UK	Europe	2014-05-22	Human	Human	Unknown	M	32	A
PHE_140		pending	UKHSA	England & Wales	Europe	2013-10-01	Human	Human	Faeces	M	32	A
PHE_141		SRR1968158	UKHSA	Mexico	North America	2014-01-27	Human	Human	Faeces	M	32	B
PHE_142		SRR3048782	UKHSA	England & Wales	Europe	2014-04-01	Human	Human	Faeces	F	32	A
PHE_143		SRR1966586	UKHSA	England & Wales	Europe	2014-04-04	Human	Human	Faeces	F	32	B
PHE_144		SRR3049379	UKHSA	England & Wales	Europe	2014-04-09	Human	Human	Faeces	F	32	A
PHE_145		SRR1968479	UKHSA	England & Wales	Europe	2014-04-15	Human	Human	Faeces	M	32	A
PHE_146		SRR1968215	UKHSA	Pakistan	Asia	2014-04-15	Human	Human	Faeces	F	32	B
PHE_147		SRR8735247	UKHSA	Turkey	Asia	2014-04-15	Human	Human	Faeces	F	32	B
PHE_148		SRR1968678	UKHSA	England & Wales	Europe	2014-04-16	Human	Human	Faeces	F	32	A
PHE_149		SRR1966191	UKHSA	England & Wales	Europe	2014-04-16	Human	Human	Urine	F	32	B
PHE_14		SRR6233891	UKHSA	UK	Europe	2015-08-04	Human	Human	Faeces	F	32	B
PHE_150		SRR1967026	UKHSA	England & Wales	Europe	2014-04-17	Human	Human	Faeces	M	32	B
PHE_151		SRR1968077	UKHSA	England & Wales	Europe	2014-04-24	Human	Human	Unknown	M	32	B
PHE_152		SRR1968254	UKHSA	England & Wales	Europe	2014-05-02	Human	Human	Faeces	M	2283	C
PHE_153		SRR3049052	UKHSA	India	Asia	2014-05-02	Human	Human	Faeces	F	32	B
PHE_154		SRR1966295	UKHSA	England & Wales	Europe	2014-05-07	Human	Human	Faeces	F	32	B
PHE_155		SRR1967748	UKHSA	England & Wales	Europe	2014-05-13	Human	Human	Faeces	F	2283	C
PHE_156		SRR1965417	UKHSA	England & Wales	Europe	2014-05-13	Human	Human	Faeces	F	32	B
PHE_157		SRR1967317	UKHSA	England & Wales	Europe	2014-05-15	Human	Human	Faeces	M	32	B
PHE_158		SRR1967030	UKHSA	England & Wales	Europe	2014-05-16	Human	Human	Faeces	M	32	C
PHE_159		SRR1968098	UKHSA	Pakistan	Asia	2014-05-19	Human	Human	Faeces	F	32	B
PHE_15		SRR6191662	UKHSA	UK	Europe	2015-07-03	Human	Human	Urine	F	32	B
PHE_160		SRR1966907	UKHSA	England & Wales	Europe	2014-05-21	Human	Human	Faeces	M	32	C
PHE_161		SRR1968469	UKHSA	England & Wales	Europe	2014-05-23	Human	Human	Faeces	F	32	B
PHE_162		SRR3048575	UKHSA	UK	Europe	2014-06-03	Human	Human	Faeces	F	32	A
PHE_163		SRR3048559	UKHSA	Mexico	North America	2014-06-10	Human	Human	Faeces	F	32	B
PHE_164		SRR3049845	UKHSA	India	Asia	2014-06-16	Human	Human	Faeces	M	32	B
PHE_165		SRR3049398	UKHSA	Turkey	Asia	2014-06-17	Human	Human	Faeces	M	32	B
PHE_166		SRR3048946	UKHSA	Malta	Europe	2014-06-17	Human	Human	Faeces	F	32	B
PHE_167		SRR1965160	UKHSA	Poland	Europe	2014-06-27	Human	Human	Faeces	F	32	A
PHE_168		SRR1967361	UKHSA	England & Wales	Europe	2014-07-01	Human	Human	Faeces	F	32	B
PHE_169		SRR1965708	UKHSA	England & Wales	Europe	2014-07-02	Human	Human	Faeces	M	32	C
PHE_16		SRR1968130	UKHSA	UK	Europe	2014-05-22	Human	Human	Faeces	M	32	C
PHE_170		SRR1969293	UKHSA	England & Wales	Europe	2014-07-02	Human	Human	Faeces	F	32	B
PHE_171		SRR1968074	UKHSA	England & Wales	Europe	2014-07-02	Human	Human	Faeces	F	32	B
PHE_172		SRR1966204	UKHSA	England & Wales	Europe	2014-07-02	Human	Human	Faeces	M	32	B
PHE_173		SRR1969762	UKHSA	England & Wales	Europe	2014-07-02	Human	Human	Faeces	F	32	B
PHE_174		SRR1967822	UKHSA	England & Wales	Europe	2014-07-03	Human	Human	Faeces	F	32	B
PHE_175		SRR1965126	UKHSA	England & Wales	Europe	2014-07-03	Human	Human	Faeces	F	32	B
PHE_176		SRR1965258	UKHSA	England & Wales	Europe	2014-07-03	Human	Human	Faeces	M	32	B
PHE_177		SRR1967388	UKHSA	Turkey	Asia	2014-07-03	Human	Human	Faeces	M	32	B
PHE_178		SRR1967333	UKHSA	England & Wales	Europe	2014-07-11	Human	Human	Faeces	M	32	A
PHE_179		SRR1965625	UKHSA	England & Wales	Europe	2014-07-11	Human	Human	Faeces	F	32	C
PHE_17		SRR6191598	UKHSA	UK	Europe	2015-08-25	Human	Human	Faeces	M	32	B
PHE_180		SRR1968895	UKHSA	England & Wales	Europe	2014-07-11	Human	Human	Faeces	M	32	B
PHE_181		SRR1967807	UKHSA	England & Wales	Europe	2014-07-14	Human	Human	Faeces	M	32	A
PHE_182		SRR3048681	UKHSA	England & Wales	Europe	2014-07-16	Human	Human	Faeces	M	32	B
PHE_183		SRR3049797	UKHSA	England & Wales	Europe	2014-07-16	Human	Human	Faeces	F	32	C
PHE_184		SRR1968122	UKHSA	Mexico	North America	2014-07-17	Human	Human	Faeces	M	32	B
PHE_185		SRR1966939	UKHSA	Cuba	North America	2014-07-24	Human	Human	Faeces	M	32	B
PHE_186		SRR1965111	UKHSA	Cuba	North America	2014-07-24	Human	Human	Unknown	F	32	B
PHE_187		SRR1969831	UKHSA	Cuba	North America	2014-07-30	Human	Human	Faeces	M	32	B
PHE_188		SRR1967144	UKHSA	England & Wales	Europe	2014-07-30	Human	Human	Faeces	F	32	B
PHE_189		SRR1968992	UKHSA	Bangladesh	Asia	2014-08-05	Human	Human	Faeces	M	32	A
PHE_18		SRR6191360	UKHSA	UK	Europe	2015-09-16	Human	Human	Faeces	F	32	A
PHE_190		SRR1967268	UKHSA	England & Wales	Europe	2014-08-06	Human	Human	Faeces	M	32	C
PHE_191		SRR1968112	UKHSA	England & Wales	Europe	2014-08-07	Human	Human	Faeces	M	32	B
PHE_192		SRR1968703	UKHSA	England & Wales	Europe	2014-08-08	Human	Human	Unknown	M	32	B
PHE_193		SRR1966273	UKHSA	Morocco	Africa	2014-08-13	Human	Human	Faeces	M	32	A
PHE_194		SRR1965416	UKHSA	India	Asia	2014-08-15	Human	Human	Faeces	M	32	A
PHE_195		SRR1970322	UKHSA	England & Wales	Europe	2014-08-15	Human	Human	Faeces	M	32	B
PHE_196		SRR1965952	UKHSA	Nigeria	Africa	2014-08-18	Human	Human	Faeces	F	32	B
PHE_197		SRR1969833	UKHSA	England & Wales	Europe	2014-08-18	Human	Human	Faeces	M	32	A
PHE_198		SRR1965152	UKHSA	Spain	Europe	2014-08-18	Human	Human	Faeces	F	32	C
PHE_199		SRR1966827	UKHSA	Poland	Europe	2014-08-19	Human	Human	Faeces	F	32	A
PHE_19		SRR6237099	UKHSA	UK	Europe	2015-09-22	Human	Human	Wound drain	F	32	B
PHE_1		SRR6860553	UKHSA	UK	Europe	2015-04-01	Human	Human	Faeces	M	32	C
PHE_200		SRR1969383	UKHSA	England & Wales	Europe	2014-08-20	Human	Human	Faeces	F	32	A
PHE_201		SRR3049195	UKHSA	England & Wales	Europe	2014-08-21	Human	Human	Faeces	M	32	B
PHE_202		SRR3049270	UKHSA	Peru	South America	2014-08-21	Human	Human	Faeces	F	32	B
PHE_203		SRR1967260	UKHSA	Caribbean	North America	2014-08-28	Human	Human	Faeces	F	32	B
PHE_204		SRR1967226	UKHSA	England & Wales	Europe	2014-09-02	Human	Human	Unknown	F	32	B
PHE_205		SRR1968067	UKHSA	England & Wales	Europe	2014-09-02	Human	Human	Faeces	M	32	C
PHE_206		SRR1958114	UKHSA	Turkey	Asia	2014-09-02	Human	Human	Faeces	F	32	B
PHE_207		SRR1967105	UKHSA	England & Wales	Europe	2014-09-03	Human	Human	Faeces	M	32	B
PHE_208		SRR1963336	UKHSA	Cuba	North America	2014-09-04	Human	Human	Faeces	F	32	B
PHE_209		SRR1969626	UKHSA	England & Wales	Europe	2014-09-09	Human	Human	Faeces	M	32	A
PHE_20		SRR5216101	UKHSA	UK	Europe	2015-09-28	Human	Human	Faeces	F	32	B
PHE_210		SRR1966305	UKHSA	England & Wales	Europe	2014-09-09	Human	Human	Ascitic fluid	M	32	C
PHE_211		SRR1967448	UKHSA	England & Wales	Europe	2014-09-11	Human	Human	Faeces	M	32	B
PHE_212		SRR1966111	UKHSA	England & Wales	Europe	2014-09-15	Human	Human	Faeces	M	32	C
PHE_213		SRR1965238	UKHSA	Egypt	Africa	2014-09-18	Human	Human	Faeces	M	32	B
PHE_214		SRR1967732	UKHSA	England & Wales	Europe	2014-09-19	Human	Human	Faeces	M	32	A
PHE_215		SRR1966879	UKHSA	England & Wales	Europe	2014-09-19	Human	Human	Faeces	M	32	C
PHE_216		SRR1958650	UKHSA	Morocco	Africa	2014-09-23	Human	Human	Faeces	F	32	A
PHE_217		SRR1958491	UKHSA	England & Wales	Europe	2014-09-23	Human	Human	Faeces	M	32	B
PHE_218		SRR3049484	UKHSA	England & Wales	Europe	2014-09-30	Human	Human	Unknown	F	32	B
PHE_219		SRR3049109	UKHSA	England & Wales	Europe	2014-09-30	Human	Human	Faeces	M	32	B
PHE_21		SRR3321838	UKHSA	UK	Europe	2015-09-28	Human	Human	Wound swab	F	32	B
PHE_220		SRR3049184	UKHSA	England & Wales	Europe	2014-09-30	Human	Human	Faeces	M	32	C
PHE_221		SRR1968817	UKHSA	England & Wales	Europe	2014-10-01	Human	Human	Faeces	M	32	B
PHE_222		SRR1958514	UKHSA	England & Wales	Europe	2014-10-02	Human	Human	Faeces	F	32	C
PHE_223		SRR1958145	UKHSA	England & Wales	Europe	2014-10-02	Human	Human	Faeces	F	32	B
PHE_224		SRR1965655	UKHSA	Morocco	Africa	2014-10-06	Human	Human	Faeces	M	32	B
PHE_225		SRR1965100	UKHSA	England & Wales	Europe	2014-10-06	Human	Human	Faeces	F	32	B
PHE_226		SRR1958049	UKHSA	England & Wales	Europe	2014-10-07	Human	Human	Faeces	F	32	B
PHE_227		SRR1970206	UKHSA	Turkey	Asia	2014-10-14	Human	Human	Faeces	F	32	B
PHE_228		SRR1958508	UKHSA	Greece	Europe	2014-10-14	Human	Human	Faeces	M	32	A
PHE_229		SRR1968585	UKHSA	England & Wales	Europe	2014-10-16	Human	Human	Faeces	M	32	C
PHE_22		SRR6190982	UKHSA	UK	Europe	2015-09-30	Human	Human	Faeces	F	32	B
PHE_230		SRR1968420	UKHSA	Saudi arabia	Asia	2014-10-17	Human	Human	Faeces	M	32	A
PHE_231		SRR1968594	UKHSA	England & Wales	Europe	2014-10-20	Human	Human	Faeces	F	32	B
PHE_232		SRR1965380	UKHSA	Saudi arabia	Asia	2014-10-21	Human	Human	Unknown	M	32	A
PHE_233		SRR1965157	UKHSA	Saudi arabia	Asia	2014-10-21	Human	Human	Blood	M	32	A
PHE_234		SRR1965171	UKHSA	England & Wales	Europe	2014-10-22	Human	Human	Faeces	M	32	B
PHE_235		SRR1960206	UKHSA	Malta	Europe	2014-10-27	Human	Human	Faeces	F	32	B
PHE_236		SRR1968342	UKHSA	England & Wales	Europe	2014-10-28	Human	Human	Faeces	F	32	B
PHE_237		SRR1970286	UKHSA	England & Wales	Europe	2014-10-29	Human	Human	Faeces	M	32	B
PHE_238		SRR1970257	UKHSA	Mexico	North America	2014-10-29	Human	Human	Faeces	M	32	B
PHE_239		SRR1958058	UKHSA	England & Wales	Europe	2014-10-30	Human	Human	Faeces	F	32	B
PHE_23		ERR11730064	UKHSA	UK	Europe	2015-09-23	Human	Human	Faeces	F	2283	C
PHE_240		SRR1958372	UKHSA	Turkey	Asia	2014-10-31	Human	Human	Faeces	M	32	C
PHE_241		SRR1968770	UKHSA	Saudi arabia	Asia	2014-11-07	Human	Human	Faeces	F	32	B
PHE_242		SRR1965501	UKHSA	India	Asia	2014-11-17	Human	Human	Faeces	M	32	A
PHE_243		SRR1963315	UKHSA	India	Asia	2014-11-18	Human	Human	Faeces	M	32	B
PHE_244		SRR1967289	UKHSA	England & Wales	Europe	2014-11-18	Human	Human	Urine	F	32	A
PHE_245		SRR1959299	UKHSA	Ukraine	Europe	2014-11-19	Human	Human	Faeces	M	32	C
PHE_246		SRR1967660	UKHSA	England & Wales	Europe	2014-11-25	Human	Human	Faeces	M	32	B
PHE_247		SRR1959256	UKHSA	England & Wales	Europe	2014-12-01	Human	Human	Faeces	M	32	B
PHE_248		SRR1959723	UKHSA	USA	North America	2014-12-10	Human	Human	Faeces	F	32	A
PHE_249		SRR1959475	UKHSA	England & Wales	Europe	2014-12-12	Human	Human	Faeces	F	32	B
PHE_24		SRR6193080	UKHSA	UK	Europe	2015-10-15	Human	Human	Urine	F	32	A
PHE_250		SRR1959483	UKHSA	South American continent	South America	2014-12-12	Human	Human	Faeces	F	32	B
PHE_251		SRR1960090	UKHSA	Peru	South America	2014-12-23	Human	Human	Faeces	M	32	B
PHE_252		SRR1960146	UKHSA	England & Wales	Europe	2014-12-30	Human	Human	Faeces	M	2283	C
PHE_253		SRR1963359	UKHSA	England & Wales	Europe	2015-01-06	Human	Human	Faeces	M	32	A
PHE_254		SRR1966397	UKHSA	England & Wales	Europe	2015-01-15	Human	Human	Faeces	F	32	B
PHE_255		SRR1967436	UKHSA	India	Asia	2015-01-21	Human	Human	Faeces	M	32	B
PHE_256		SRR1966930	UKHSA	England & Wales	Europe	2015-01-21	Poultry products	Food	FROZEN RAW WHOLE CHICKEN	-	32	B
PHE_257		SRR1966407	UKHSA	England & Wales	Europe	2015-01-21	Poultry products	Food	FROZEN RAW WHOLE CHICKEN	-	32	B
PHE_258		SRR1968819	UKHSA	England & Wales	Europe	2015-01-21	Poultry products	Food	FROZEN RAW WHOLE CHICKEN	-	32	B
PHE_259		SRR1969621	UKHSA	England & Wales	Europe	2015-01-21	Poultry products	Food	FROZEN RAW WHOLE CHICKEN	-	32	B
PHE_25		SRR6233890	UKHSA	UK	Europe	2015-10-16	Human	Human	Faeces	F	32	C
PHE_260		SRR3048899	UKHSA	England & Wales	Europe	2015-01-26	Human	Human	Faeces	M	32	B
PHE_261		SRR3049452	UKHSA	India	Asia	2015-01-26	Human	Human	Faeces	M	32	B
PHE_262		SRR1968006	UKHSA	USA	North America	2015-01-28	Human	Human	Faeces	M	32	B
PHE_263		SRR1968386	UKHSA	Cuba	North America	2015-02-11	Human	Human	Faeces	M	32	B
PHE_264		SRR1967840	UKHSA	England & Wales	Europe	2015-02-20	Human	Human	Faeces	F	32	B
PHE_265		SRR1967252	UKHSA	England & Wales	Europe	2015-02-24	Human	Human	Faeces	M	32	A
PHE_266		SRR1968494	UKHSA	UK	Europe	2015-02-24	Human	Human	Faeces	M	32	N/A
PHE_267		SRR1967872	UKHSA	England & Wales	Europe	2015-02-25	Human	Human	Faeces	U	32	A
PHE_268		SRR1965125	UKHSA	India	Asia	2015-03-04	Human	Human	Faeces	F	32	B
PHE_269		SRR1966556	UKHSA	Peru	South America	2015-03-04	Human	Human	Faeces	F	32	B
PHE_26		SRR5215640	UKHSA	UK	Europe	2015-10-16	Human	Human	Faeces	M	32	C
PHE_270		SRR1965983	UKHSA	England & Wales	Europe	2015-03-04	Human	Human	Faeces	M	32	B
PHE_271		SRR1966110	UKHSA	England & Wales	Europe	2015-03-05	Human	Human	Faeces	M	32	B
PHE_272		SRR1965218	UKHSA	England & Wales	Europe	2015-03-06	Human	Human	Faeces	M	32	B
PHE_273		SRR1965641	UKHSA	India	Asia	2015-03-18	Human	Human	Faeces	F	32	B
PHE_274		SRR1966480	UKHSA	England & Wales	Europe	2015-03-18	Human	Human	Faeces	M	32	C
PHE_275		SRR3049455	UKHSA	England & Wales	Europe	2015-03-19	Human	Human	Faeces	M	32	C
PHE_276		SRR6190992	UKHSA	UK	Europe	2015-03-19	Unknown			UNKNOWN	32	A
PHE_277		SRR1966045	UKHSA	England & Wales	Europe	2015-03-26	Human	Human	Faeces	M	32	C
PHE_278		SRR3049941	UKHSA	England & Wales	Europe	2015-03-31	Human	Human	Faeces	F	32	C
PHE_279		SRR6191156	UKHSA	England & Wales	Europe	2015-04-02	Human	Human	Faeces	F	32	C
PHE_27		SRR6191575	UKHSA	UK	Europe	2015-10-22	Human	Human	Faeces	M	32	B
PHE_280		SRR7516512	UKHSA	Cuba	North America	2015-04-08	Human	Human	Faeces	F	32	B
PHE_281		SRR7292851	UKHSA	Jamaica	North America	2015-04-15	Human	Human	Faeces	M	32	A
PHE_282		SRR6191312	UKHSA	England & Wales	Europe	2015-04-17	Human	Human	Faeces	M	32	B
PHE_283		SRR6193069	UKHSA	Cuba	North America	2015-04-20	Human	Human	Faeces	M	32	B
PHE_284		SRR6237078	UKHSA	England & Wales	Europe	2015-04-27	Human	Human	Faeces	F	32	B
PHE_285		SRR3322087	UKHSA	England & Wales	Europe	2015-04-28	Human	Human	Faeces	F	32	A
PHE_286		SRR6191669	UKHSA	Asian continent	Asia	2015-04-29	Human	Human	Faeces	F	32	B
PHE_287		SRR6191724	UKHSA	England & Wales	Europe	2015-05-06	Human	Human	Faeces	F	32	B
PHE_288		SRR6191670	UKHSA	England & Wales	Europe	2015-05-07	Human	Human	Faeces	M	2283	C
PHE_289		SRR3285408	UKHSA	England & Wales	Europe	2015-05-08	Human	Human	Faeces	M	32	C
PHE_28		SRR6191127	UKHSA	UK	Europe	2015-10-28	Human	Human	Faeces	M	2283	C
PHE_290		SRR6868302	UKHSA	India	Asia	2015-05-13	Human	Human	Faeces	M	32	B
PHE_291		SRR6855524	UKHSA	England & Wales	Europe	2015-05-14	Human	Human	Faeces	M	32	A
PHE_292		SRR6854755	UKHSA	England & Wales	Europe	2015-05-15	Human	Human	Faeces	F	32	B
PHE_293		SRR14778388	UKHSA	England & Wales	Europe	2015-05-20	Poultry products	Food	CHICKEN MINCE	-	32	C
PHE_294		SRR14780539	UKHSA	England & Wales	Europe	2015-05-20	Human	Human	Faeces	M	32	B
PHE_295		SRR14778398	UKHSA	UK	Europe	2015-05-21	Food			Food	32	B
PHE_296		SRR14780314	UKHSA	India	Asia	2015-05-21	Human	Human	Faeces	M	32	B
PHE_297		SRR7475358	UKHSA	England & Wales	Europe	2015-05-26	Human	Human	Faeces	F	32	B
PHE_298		SRR6191593	UKHSA	Morocco	Africa	2015-05-28	Human	Human	Faeces	F	32	B
PHE_299		SRR3286898	UKHSA	England & Wales	Europe	2015-06-01	Human	Human	Faeces	F	32	B
PHE_29		SRR3322403	UKHSA	UK	Europe	2015-10-30	Human	Human	Faeces	M	32	C
PHE_2		SRR6191586	UKHSA	UK	Europe	2015-04-20	Human	Human	Faeces	F	32	C
PHE_300		SRR6191677	UKHSA	England & Wales	Europe	2015-06-04	Human	Human	Faeces	F	32	B
PHE_301		SRR6193059	UKHSA	UK	Europe	2015-06-08	Unknown			UNKNOWN	32	B
PHE_302		SRR6233906	UKHSA	England & Wales	Europe	2015-06-09	Human	Human	Urine	F	2283	C
PHE_303		SRR6191187	UKHSA	Cuba	North America	2015-06-09	Human	Human	Faeces	M	32	B
PHE_304		SRR3322632	UKHSA	Tanzania, united republic of	Africa	2015-06-09	Human	Human	Faeces	M	32	B
PHE_305		SRR3322334	UKHSA	England & Wales	Europe	2015-06-09	Human	Human	Faeces	F	32	A
PHE_306		SRR5193657	UKHSA	Cuba	North America	2015-06-10	Human	Human	Faeces	F	32	B
PHE_307		SRR6191562	UKHSA	England & Wales	Europe	2015-06-11	Human	Human	Faeces	M	32	B
PHE_308		SRR6191184	UKHSA	Cuba	North America	2015-06-15	Human	Human	Faeces	F	32	B
PHE_309		SRR6191309	UKHSA	England & Wales	Europe	2015-06-24	Human	Human	Faeces	F	32	B
PHE_30		SRR6191125	UKHSA	UK	Europe	2015-11-03	Human	Human	Faeces	M	32	A
PHE_310		SRR6191065	UKHSA	Egypt	Africa	2015-06-24	Human	Human	Faeces	M	32	B
PHE_311		SRR6193041	UKHSA	England & Wales	Europe	2015-07-02	Human	Human	Faeces	M	32	B
PHE_312		SRR3321852	UKHSA	England & Wales	Europe	2015-07-07	Human	Human	Faeces	F	2283	C
PHE_313		SRR6191410	UKHSA	England & Wales	Europe	2015-07-15	Human	Human	Faeces	M	32	A
PHE_314		SRR6193058	UKHSA	England & Wales	Europe	2015-07-15	Human	Human	Faeces	F	32	C
PHE_315		SRR6193074	UKHSA	England & Wales	Europe	2015-07-16	Human	Human	Faeces	F	32	C
PHE_316		SRR6193053	UKHSA	England & Wales	Europe	2015-07-20	Human	Human	Faeces	M	32	B
PHE_317		SRR6191528	UKHSA	England & Wales	Europe	2015-07-28	Human	Human	Faeces	M	2283	C
PHE_318		SRR6190504	UKHSA	England & Wales	Europe	2015-07-28	Human	Human	Faeces	M	32	C
PHE_319		SRR5215819	UKHSA	England & Wales	Europe	2015-07-29	Human	Human	Faeces	F	32	C
PHE_31		SRR6191176	UKHSA	UK	Europe	2015-11-05	Human	Human	Faeces	F	32	A
PHE_320		SRR6191714	UKHSA	England & Wales	Europe	2015-07-30	Human	Human	Faeces	M	32	B
PHE_321		SRR6191572	UKHSA	England & Wales	Europe	2015-08-04	Human	Human	Faeces	M	32	B
PHE_322		SRR6193050	UKHSA	England & Wales	Europe	2015-08-04	Human	Human	Faeces	M	32	C
PHE_323		SRR6191673	UKHSA	England & Wales	Europe	2015-08-06	Human	Human	Faeces	M	32	C
PHE_324		SRR6191131	UKHSA	UK	Europe	2015-08-10	Unknown			IQA	32	C
PHE_325		SRR6191322	UKHSA	Bulgaria	Europe	2015-08-10	Human	Human	Faeces	M	32	B
PHE_326		SRR6190494	UKHSA	England & Wales	Europe	2015-08-10	Human	Human	Faeces	F	32	A
PHE_327		SRR6237081	UKHSA	England & Wales	Europe	2015-08-12	Human	Human	Faeces	F	32	A
PHE_328		SRR6190500	UKHSA	England & Wales	Europe	2015-08-12	Human	Human	Faeces	F	32	B
PHE_329		SRR6190522	UKHSA	England & Wales	Europe	2015-08-17	Human	Human	Faeces	F	32	A
PHE_32		SRR3048763	UKHSA	UK	Europe	2014-04-02	Human	Human	Faeces	M	32	A
PHE_330		SRR6193024	UKHSA	England & Wales	Europe	2015-08-19	Human	Human	Faeces	F	32	B
PHE_331		SRR7298818	UKHSA	Peru	South America	2015-08-19	Human	Human	Faeces	F	32	B
PHE_332		SRR3322625	UKHSA	England & Wales	Europe	2015-08-19	Human	Human	Faeces	F	32	B
PHE_333		SRR7285643	UKHSA	Spain	Europe	2015-08-20	Human	Human	Faeces	M	32	A
PHE_334		SRR6233900	UKHSA	England & Wales	Europe	2015-08-21	Human	Human	Urine	M	32	B
PHE_335		SRR6193016	UKHSA	England & Wales	Europe	2015-08-28	Human	Human	Faeces	M	32	A
PHE_336		SRR7480359	UKHSA	England & Wales	Europe	2015-08-28	Human	Human	Faeces	M	32	B
PHE_337		SRR7495783	UKHSA	England & Wales	Europe	2015-09-01	Human	Human	Faeces	M	32	B
PHE_338		SRR7506877	UKHSA	Morocco	Africa	2015-09-01	Human	Human	Faeces	F	32	A
PHE_339		SRR7458598	UKHSA	Gambia	Africa	2015-09-01	Human	Human	Faeces	M	32	A
PHE_33		SRR3322314	UKHSA	UK	Europe	2015-11-12	Human	Human	Faeces	F	32	A
PHE_340		SRR6191516	UKHSA	Greece	Europe	2015-09-01	Human	Human	Faeces	M	32	A
PHE_341		SRR6233998	UKHSA	India	Asia	2015-09-02	Human	Human	Faeces	M	32	B
PHE_342		SRR6190486	UKHSA	Spain	Europe	2015-09-03	Human	Human	Faeces	M	32	B
PHE_343		SRR6190489	UKHSA	England & Wales	Europe	2015-09-03	Human	Human	Faeces	M	32	B
PHE_344		SRR6190999	UKHSA	Cuba	North America	2015-09-03	Human	Human	Faeces	F	32	B
PHE_345		SRR6191680	UKHSA	Spain	Europe	2015-09-07	Human	Human	Faeces	F	32	B
PHE_346		SRR6191009	UKHSA	Bangladesh	Asia	2015-09-08	Human	Human	Faeces	F	32	A
PHE_347		SRR6190444	UKHSA	England & Wales	Europe	2015-09-10	Human	Human	Urine	F	32	A
PHE_348		SRR6190436	UKHSA	Mexico	North America	2015-09-10	Human	Human	Faeces	M	32	B
PHE_349		SRR6191159	UKHSA	England & Wales	Europe	2015-09-16	Human	Human	Faeces	F	2283	C
PHE_34		SRR6193049	UKHSA	UK	Europe	2015-12-03	Human	Human	Faeces	F	32	B
PHE_350		SRR6191411	UKHSA	Iraq	Asia	2015-09-17	Human	Human	Faeces	M	32	B
PHE_351		SRR6233942	UKHSA	Morocco	Africa	2015-09-22	Human	Human	Faeces	F	32	B
PHE_352		SRR3321860	UKHSA	England & Wales	Europe	2015-09-28	Human	Human	Faeces	F	32	C
PHE_353		SRR6233907	UKHSA	England & Wales	Europe	2015-09-28	Human	Human	Faeces	F	32	B
PHE_354		SRR6191693	UKHSA	England & Wales	Europe	2015-09-30	Human	Human	Faeces	F	32	B
PHE_355		SRR5194337	UKHSA	England & Wales	Europe	2015-10-02	Human	Human	Faeces	F	32	B
PHE_356		SRR6193019	UKHSA	Peru	South America	2015-10-05	Human	Human	Faeces	F	32	B
PHE_357		SRR5215481	UKHSA	England & Wales	Europe	2015-10-05	Human	Human	Faeces	F	32	A
PHE_358		SRR7216064	UKHSA	England & Wales	Europe	2015-10-06	Human	Human	Faeces	M	32	B
PHE_359		SRR6234010	UKHSA	England & Wales	Europe	2015-10-06	Human	Human	Faeces	M	32	A
PHE_35		SRR3048931	UKHSA	UK	Europe	2014-06-11	Human	Human	Faeces	F	32	B
PHE_360		SRR6193002	UKHSA	UK	Europe	2015-10-06	Food			FOOD INVESTIGATION	32	B
PHE_361		SRR6191601	UKHSA	England & Wales	Europe	2015-10-08	Human	Human	Faeces	M	32	B
PHE_362		SRR6192981	UKHSA	England & Wales	Europe	2015-10-13	Human	Human	Faeces	F	32	A
PHE_363		SRR6193032	UKHSA	China	Asia	2015-10-16	Human	Human	Faeces	F	32	B
PHE_364		SRR6191579	UKHSA	Malta	Europe	2015-10-19	Human	Human	Faeces	M	32	B
PHE_365		SRR6191712	UKHSA	England & Wales	Europe	2015-10-21	Human	Human	Faeces	F	32	B
PHE_366		SRR6192977	UKHSA	England & Wales	Europe	2015-10-21	Human	Human	Faeces	M	32	C
PHE_367		SRR6190519	UKHSA	England & Wales	Europe	2015-10-28	Human	Human	Faeces	F	32	B
PHE_368		SRR6191181	UKHSA	Cuba	North America	2015-11-03	Human	Human	Faeces	F	32	B
PHE_369		SRR6191711	UKHSA	Mexico	North America	2015-11-03	Human	Human	Faeces	F	32	B
PHE_36		SRR3049510	UKHSA	UK	Europe	2014-05-23	Human	Human	Faeces	M	32	A
PHE_370		SRR6192984	UKHSA	England & Wales	Europe	2015-11-03	Human	Human	Faeces	F	32	B
PHE_371		SRR6190505	UKHSA	England & Wales	Europe	2015-11-05	Human	Human	Urine	F	32	A
PHE_372		SRR6190983	UKHSA	England & Wales	Europe	2015-11-06	Human	Human	Faeces	F	32	C
PHE_373		SRR6192996	UKHSA	England & Wales	Europe	2015-11-10	Human	Human	Faeces	F	32	C
PHE_374		SRR6191560	UKHSA	Pakistan	Asia	2015-11-13	Human	Human	Faeces	M	32	A
PHE_375		SRR6233902	UKHSA	England & Wales	Europe	2015-11-13	Human	Human	Faeces	F	32	C
PHE_376		SRR6191530	UKHSA	England & Wales	Europe	2015-11-16	Human	Human	Faeces	F	32	B
PHE_377		SRR6190998	UKHSA	India	Asia	2015-11-19	Human	Human	Faeces	F	32	A
PHE_378		SRR6193036	UKHSA	England & Wales	Europe	2015-12-16	Human	Human	Faeces	F	32	B
PHE_379		SRR6237086	UKHSA	England & Wales	Europe	2015-12-22	Food	Food	PEPPERMINT POWDER	-	32	B
PHE_37		SRR6191129	UKHSA	UK	Europe	2016-01-28	Human	Human	Faeces	F	32	C
PHE_380		SRR6190517	UKHSA	England & Wales	Europe	2015-12-22	Food	Food	PEPPERMINT POWDER	-	32	B
PHE_381		SRR3323032	UKHSA	Cuba	North America	2015-12-24	Human	Human	Faeces	M	32	B
PHE_382		SRR6191194	UKHSA	Pakistan	Asia	2015-12-31	Human	Human	Faeces	M	32	B
PHE_383		SRR6191085	UKHSA	Spain	Europe	2015-12-31	Human	Human	Faeces	M	32	C
PHE_384		SRR3321868	UKHSA	England & Wales	Europe	2016-01-05	Poultry products	Food	RAW CHICKEN KEBAB MEAT	-	32	B
PHE_385		SRR5648290	UKHSA	England & Wales	Europe	2016-01-05	Poultry products	Food	RAW CHICKEN KEBAB MEAT	-	32	B
PHE_386		SRR5648346	UKHSA	England & Wales	Europe	2016-01-05	Poultry products	Food	RAW CHICKEN KEBAB MEAT	-	32	B
PHE_387		SRR6191157	UKHSA	England & Wales	Europe	2016-01-12	Human	Human	Faeces	M	32	A
PHE_388		SRR6191190	UKHSA	England & Wales	Europe	2016-01-13	Human	Human	Faeces	F	32	B
PHE_389		SRR6190996	UKHSA	England & Wales	Europe	2016-01-20	Human	Human	Faeces	M	32	C
PHE_38		SRR6191525	UKHSA	UK	Europe	2016-02-03	Human	Human	Faeces	M	32	C
PHE_390		SRR6190483	UKHSA	England & Wales	Europe	2016-01-22	Human	Human	Faeces	F	32	B
PHE_391		SRR6190506	UKHSA	England & Wales	Europe	2016-01-22	Human	Human	Faeces	M	32	A
PHE_392		SRR6191135	UKHSA	England & Wales	Europe	2016-01-27	Human	Human	Faeces	M	32	C
PHE_393		SRR6193026	UKHSA	South American continent	South America	2016-02-08	Human	Human	Faeces	F	32	B
PHE_394		SRR6190495	UKHSA	Ecuador	South America	2016-03-01	Human	Human	Faeces	M	32	B
PHE_395		SRR6191389	UKHSA	UK	Europe	2016-03-17	Unknown			EQAD UKNEQAS	32	B
PHE_396		SRR6193029	UKHSA	UK	Europe	2016-03-17	Unknown			EQAD	32	A
PHE_397		SRR6193091	UKHSA	UK	Europe	2016-03-18	Human	Human	Faeces	M	32	A
PHE_398		SRR6190499	UKHSA	England & Wales	Europe	2016-03-23	Human	Human	Faeces	F	32	C
PHE_399		SRR6191406	UKHSA	England & Wales	Europe	2016-04-06	Human	Human	Faeces	F	32	B
PHE_39		SRR6191116	UKHSA	UK	Europe	2016-02-19	Human	Human	Faeces	F	32	C
PHE_3		SRR6191721	UKHSA	UK	Europe	2015-05-07	Human	Human	Urine	F	2283	C
PHE_400		SRR6190967	UKHSA	England & Wales	Europe	2016-04-07	Human	Human	Faeces	M	32	A
PHE_401		SRR6193028	UKHSA	Cuba	North America	2016-04-12	Human	Human	Faeces	F	32	B
PHE_402		SRR6191168	UKHSA	England & Wales	Europe	2016-04-14	Human	Human	Urine	M	32	C
PHE_403		SRR6190529	UKHSA	England & Wales	Europe	2016-04-14	Human	Human	Faeces	M	32	B
PHE_404		SRR6190978	UKHSA	Turkey	Asia	2016-04-15	Human	Human	Faeces	M	32	B
PHE_405		SRR6191139	UKHSA	India	Asia	2016-04-18	Human	Human	Faeces	F	32	B
PHE_406		SRR6191014	UKHSA	England & Wales	Europe	2016-04-20	Human	Human	Faeces	M	32	B
PHE_407		SRR6233878	UKHSA	UK	Europe	2016-04-21	Food			Food	32	B
PHE_408		SRR6190976	UKHSA	UK	Europe	2016-04-22	Food			Food	32	C
PHE_409		SRR6191370	UKHSA	England & Wales	Europe	2016-04-25	Human	Human	Faeces	F	32	A
PHE_40		SRR6191722	UKHSA	UK	Europe	2016-02-22	Human	Human	Faeces	M	32	B
PHE_410		SRR6191074	UKHSA	England & Wales	Europe	2016-04-29	Human	Human	Faeces	M	32	A
PHE_411		SRR6191691	UKHSA	UK	Europe	2016-05-05	Unknown			UK_GBRUSAL	32	B
PHE_412		SRR5215531	UKHSA	England & Wales	Europe	2016-05-06	Human	Human	Faeces	M	32	B
PHE_413		SRR7458145	UKHSA	Pakistan	Asia	2016-05-11	Human	Human	Faeces	M	32	B
PHE_414		SRR6191165	UKHSA	England & Wales	Europe	2016-05-17	Human	Human	Faeces	F	32	A
PHE_415		SRR6190441	UKHSA	England & Wales	Europe	2016-05-18	Human	Human	Blood	M	32	C
PHE_416		SRR6191699	UKHSA	England & Wales	Europe	2016-05-18	Human	Human	Urine	M	32	C
PHE_417		SRR6191314	UKHSA	Cuba	North America	2016-05-25	Human	Human	Faeces	M	32	B
PHE_418		SRR6191164	UKHSA	England & Wales	Europe	2016-05-26	Human	Human	Faeces	M	32	B
PHE_419		SRR6233892	UKHSA	Cuba	North America	2016-05-27	Human	Human	Faeces	F	32	B
PHE_41		SRR6192978	UKHSA	UK	Europe	2016-04-18	Human	Human	Faeces	M	32	C
PHE_420		SRR6191629	UKHSA	England & Wales	Europe	2016-05-31	Human	Human	Faeces	F	32	A
PHE_421		SRR6191177	UKHSA	Spain	Europe	2016-06-01	Human	Human	Faeces	M	32	B
PHE_422		SRR6193079	UKHSA	England & Wales	Europe	2016-06-02	Human	Human	Faeces	M	32	C
PHE_423		SRR6191097	UKHSA	England & Wales	Europe	2016-06-02	Human	Human	Faeces	F	32	A
PHE_424		SRR6190960	UKHSA	England & Wales	Europe	2016-06-02	Human	Human	Blood	M	32	C
PHE_425		SRR6191160	UKHSA	England & Wales	Europe	2016-06-02	Human	Human	Tissue	F	32	A
PHE_426		SRR6190975	UKHSA	England & Wales	Europe	2016-06-06	Human	Human	Faeces	M	32	C
PHE_427		SRR7187952	UKHSA	England & Wales	Europe	2016-06-07	Human	Human	Faeces	M	32	A
PHE_428		SRR6191161	UKHSA	Spain	Europe	2016-06-09	Human	Human	Faeces	F	32	A
PHE_429		SRR6191078	UKHSA	England & Wales	Europe	2016-06-13	Human	Human	Faeces	F	32	C
PHE_42		SRR6191320	UKHSA	UK	Europe	2015-09-30	Human	Human	Faeces	M	32	B
PHE_430		SRR6191678	UKHSA	England & Wales	Europe	2016-06-15	Human	Human	Blood	M	32	C
PHE_431		ERR11730065	UKHSA	Turkey	Asia	2016-06-15	Human	Human	Faeces	M	32	B
PHE_432		SRR7359010	UKHSA	England & Wales	Europe	2016-06-20	Human	Human	Faeces	M	32	B
PHE_433		SRR6192992	UKHSA	England & Wales	Europe	2016-06-21	Human	Human	Faeces	F	32	B
PHE_434		SRR7474904	UKHSA	England & Wales	Europe	2016-06-23	Human	Human	Faeces	M	32	B
PHE_435		SRR6190508	UKHSA	England & Wales	Europe	2016-06-29	Human	Human	Faeces	M	32	B
PHE_436		SRR6191175	UKHSA	England & Wales	Europe	2016-06-29	Human	Human	Faeces	M	32	A
PHE_437		SRR6237071	UKHSA	England & Wales	Europe	2016-06-29	Human	Human	Faeces	M	32	B
PHE_438		SRR6191596	UKHSA	England & Wales	Europe	2016-06-30	Human	Human	Faeces	M	32	A
PHE_439		SRR5215668	UKHSA	England & Wales	Europe	2016-07-04	Human	Human	Faeces	F	32	B
PHE_43		SRR1969245	UKHSA	UK	Europe	2014-07-03	Human	Human	Faeces	F	32	B
PHE_440		SRR6191386	UKHSA	England & Wales	Europe	2016-07-04	Human	Human	Faeces	M	32	C
PHE_441		SRR6190977	UKHSA	England & Wales	Europe	2016-07-05	Human	Human	Faeces	M	32	C
PHE_442		SRR6191369	UKHSA	England & Wales	Europe	2016-07-06	Human	Human	Faeces	M	32	B
PHE_443		SRR6191076	UKHSA	England & Wales	Europe	2016-07-06	Human	Human	Faeces	F	32	A
PHE_444		SRR6190537	UKHSA	England & Wales	Europe	2016-07-12	Human	Human	Faeces	F	32	B
PHE_445		SRR6191555	UKHSA	UK	Europe	2016-07-13	Human	Human	Faeces	F	32	B
PHE_446		SRR6191350	UKHSA	England & Wales	Europe	2016-07-14	Human	Human	Faeces	M	32	C
PHE_447		SRR6191388	UKHSA	England & Wales	Europe	2016-07-19	Human	Human	Faeces	M	32	B
PHE_448		SRR6233992	UKHSA	England & Wales	Europe	2016-07-19	Human	Human	Faeces	F	32	C
PHE_449		SRR6191524	UKHSA	England & Wales	Europe	2016-07-19	Human	Human	Faeces	F	32	C
PHE_44		SRR6193073	UKHSA	UK	Europe	2016-05-04	Human	Human	Faeces	F	32	B
PHE_450		SRR6233911	UKHSA	England & Wales	Europe	2016-07-19	Human	Human	Faeces	M	32	B
PHE_451		SRR6191580	UKHSA	England & Wales	Europe	2016-07-21	Human	Human	Faeces	F	32	B
PHE_452		SRR6191166	UKHSA	England & Wales	Europe	2016-07-22	Human	Human	Faeces	M	32	B
PHE_453		SRR7456960	UKHSA	Cuba	North America	2016-07-26	Human	Human	Faeces	M	32	B
PHE_454		SRR6191107	UKHSA	Morocco	Africa	2016-07-26	Human	Human	Faeces	F	32	A
PHE_455		SRR6191169	UKHSA	UK	Europe	2016-08-03	Human	Human	Faeces	M	32	B
PHE_456		SRR6191364	UKHSA	England & Wales	Europe	2016-08-05	Human	Human	Faeces	F	32	B
PHE_457		SRR6193066	UKHSA	UK	Europe	2016-08-09	Human	Human	Faeces	F	32	C
PHE_458		SRR6191321	UKHSA	England & Wales	Europe	2016-08-10	Human	Human	Faeces	F	32	B
PHE_459		SRR6190512	UKHSA	England & Wales	Europe	2016-08-10	Human	Human	Faeces	F	32	B
PHE_45		SRR1968365	UKHSA	UK	Europe	2014-07-04	Human	Human	Faeces	M	32	B
PHE_460		SRR5193958	UKHSA	Bolivia	South America	2016-08-11	Human	Human	Faeces	M	32	B
PHE_461		SRR6191043	UKHSA	England & Wales	Europe	2016-08-16	Human	Human	Faeces	M	32	A
PHE_462		SRR6233910	UKHSA	England & Wales	Europe	2016-08-17	Human	Human	Blood	F	32	C
PHE_463		SRR6191152	UKHSA	England & Wales	Europe	2016-08-17	Human	Human	Faeces	M	32	C
PHE_464		SRR6191005	UKHSA	Pakistan	Asia	2016-08-17	Human	Human	Faeces	F	32	B
PHE_465		SRR6237065	UKHSA	Portugal	Europe	2016-08-23	Human	Human	Faeces	M	32	B
PHE_466		SRR6233896	UKHSA	UK	Europe	2016-08-23	Human	Human	Faeces	F	32	B
PHE_467		SRR6191336	UKHSA	England & Wales	Europe	2016-08-25	Human	Human	Faeces	F	32	B
PHE_468		SRR7159906	UKHSA	England & Wales	Europe	2016-08-30	Human	Human	Urine	M	32	C
PHE_469		SRR8661133	UKHSA	England & Wales	Europe	2016-08-30	Human	Human	Faeces	M	32	A
PHE_46		SRR1967042	UKHSA	UK	Europe	2014-07-08	Human	Human	Faeces	F	32	B
PHE_470		SRR7298407	UKHSA	England & Wales	Europe	2016-08-31	Human	Human	Faeces	M	32	B
PHE_471		SRR6190985	UKHSA	England & Wales	Europe	2016-08-31	Human	Human	Faeces	M	32	B
PHE_472		SRR6191374	UKHSA	United Arab Emirates	Asia	2016-09-05	Human	Human	Faeces	F	32	B
PHE_473		SRR6191015	UKHSA	England & Wales	Europe	2016-09-08	Human	Human	Faeces	F	32	B
PHE_474		SRR6191186	UKHSA	Asian continent	Asia	2016-09-12	Human	Human	Faeces	F	32	A
PHE_475		SRR8661147	UKHSA	Pakistan	Asia	2016-09-14	Human	Human	Faeces	F	32	A
PHE_476		SRR6191365	UKHSA	England & Wales	Europe	2016-09-14	Human	Human	Faeces	M	32	B
PHE_477		SRR6193014	UKHSA	UK	Europe	2016-09-19	Food			Food	32	B
PHE_478		SRR6193085	UKHSA	England & Wales	Europe	2016-09-20	Human	Human	Faeces	F	32	B
PHE_479		SRR7469116	UKHSA	England & Wales	Europe	2016-09-22	Human	Human	Faeces	M	32	B
PHE_47		SRR1965294	UKHSA	UK	Europe	2014-07-08	Human	Human	Faeces	F	32	B
PHE_480		SRR7343924	UKHSA	England & Wales	Europe	2016-09-22	Human	Human	Faeces	F	32	B
PHE_481		SRR6191122	UKHSA	England & Wales	Europe	2016-09-27	Human	Human	Faeces	F	32	B
PHE_482		SRR6191003	UKHSA	UK	Europe	2016-09-28	Food			Food	32	B
PHE_483		SRR6191324	UKHSA	England & Wales	Europe	2016-09-29	Human	Human	Faeces	M	32	B
PHE_484		SRR6191633	UKHSA	Cuba	North America	2016-10-03	Human	Human	Faeces	F	32	B
PHE_485		SRR6191354	UKHSA	Tunisia	Africa	2016-10-04	Human	Human	Faeces	M	32	A
PHE_486		SRR6190516	UKHSA	Mexico	North America	2016-10-05	Human	Human	Faeces	F	32	B
PHE_487		SRR8661132	UKHSA	Costa rica	North America	2016-10-06	Human	Human	Faeces	F	32	C
PHE_488		SRR6191595	UKHSA	Panama	North America	2016-10-06	Human	Human	Faeces	F	32	B
PHE_489		SRR6192971	UKHSA	England & Wales	Europe	2016-10-07	Human	Human	Faeces	F	32	C
PHE_48		SRR1965989	UKHSA	UK	Europe	2014-07-08	Human	Human	Faeces	M	32	B
PHE_490		SRR6191561	UKHSA	Slovakia	Europe	2016-10-10	Human	Human	Faeces	M	32	C
PHE_491		SRR6193022	UKHSA	Caribbean	North America	2016-10-13	Human	Human	Faeces	M	32	B
PHE_492		SRR6190539	UKHSA	England & Wales	Europe	2016-10-19	Human	Human	Faeces	F	32	B
PHE_493		SRR6233908	UKHSA	England & Wales	Europe	2016-10-19	Human	Human	Faeces	M	32	B
PHE_494		SRR6190981	UKHSA	England & Wales	Europe	2016-10-21	Human	Human	Faeces	M	32	B
PHE_495		SRR6191559	UKHSA	England & Wales	Europe	2016-10-24	Human	Human	Blood	M	32	B
PHE_496		SRR6191627	UKHSA	England & Wales	Europe	2016-10-24	Human	Human	Faeces	F	32	A
PHE_497		SRR6191698	UKHSA	England & Wales	Europe	2016-10-24	Human	Human	Faeces	F	32	B
PHE_498		SRR6191193	UKHSA	European continent	Europe	2016-10-25	Human	Human	Faeces	F	32	A
PHE_499		SRR6191361	UKHSA	UK	Europe	2016-10-25	Unknown				32	B
PHE_49		SRR1967727	UKHSA	UK	Europe	2014-07-08	Human	Human	Faeces	M	32	B
PHE_4		SRR1965787	UKHSA	UK	Europe	2014-05-09	Human	Human	Faeces	M	32	B
PHE_500		SRR6234005	UKHSA	India	Asia	2016-10-26	Human	Human	Faeces	M	32	B
PHE_501		SRR6191089	UKHSA	England & Wales	Europe	2016-10-26	Human	Human	Faeces	M	32	A
PHE_502		SRR6191123	UKHSA	England & Wales	Europe	2016-10-28	Human	Human	Faeces	F	32	A
PHE_503		SRR6190438	UKHSA	Spain	Europe	2016-10-31	Human	Human	Faeces	M	32	A
PHE_504		SRR6191590	UKHSA	England & Wales	Europe	2016-11-01	Human	Human	Faeces	M	32	B
PHE_505		SRR6237091	UKHSA	European continent	Europe	2016-11-01	Human	Human	Faeces	F	32	A
PHE_506		SRR6191675	UKHSA	England & Wales	Europe	2016-11-02	Human	Human	Faeces	F	32	A
PHE_507		SRR8655497	UKHSA	European continent	Europe	2016-11-03	Human	Human	Faeces	F	32	A
PHE_508		SRR6193089	UKHSA	England & Wales	Europe	2016-11-03	Human	Human	Faeces	F	32	B
PHE_509		SRR6191517	UKHSA	England & Wales	Europe	2016-11-04	Human	Human	Unknown	M	32	A
PHE_50		SRR6191376	UKHSA	UK	Europe	2016-05-17	Human	Human	Faeces	M	32	C
PHE_510		SRR8650454	UKHSA	England & Wales	Europe	2016-11-07	Human	Human	Faeces	F	32	A
PHE_511		SRR8655503	UKHSA	England & Wales	Europe	2016-11-08	Human	Human	Unknown	M	32	A
PHE_512		SRR6192993	UKHSA	Morocco	Africa	2016-11-08	Human	Human	Faeces	F	32	A
PHE_513		SRR7298406	UKHSA	Spain	Europe	2016-11-08	Human	Human	Faeces	M	32	A
PHE_514		SRR6191318	UKHSA	Pakistan	Asia	2016-11-09	Human	Human	Faeces	M	32	B
PHE_515		SRR6191368	UKHSA	Tunisia	Africa	2016-11-09	Human	Human	Faeces	M	32	B
PHE_516		SRR6190994	UKHSA	England & Wales	Europe	2016-11-09	Human	Human	Unknown	F	32	B
PHE_517		SRR6193054	UKHSA	England & Wales	Europe	2016-11-09	Human	Human	Faeces	M	32	A
PHE_518		SRR6193087	UKHSA	UK	Europe	2016-11-09	Unknown			Other	32	A
PHE_519		SRR6191067	UKHSA	England & Wales	Europe	2016-11-10	Human	Human	Faeces	F	32	B
PHE_51		SRR6237092	UKHSA	UK	Europe	2016-05-25	Human	Human	Faeces	M	32	B
PHE_520		SRR6191577	UKHSA	Cuba	North America	2016-11-10	Human	Human	Faeces	M	32	B
PHE_521		SRR6190993	UKHSA	Malta	Europe	2016-11-11	Human	Human	Faeces	M	32	B
PHE_522		SRR6191385	UKHSA	England & Wales	Europe	2016-11-14	Human	Human	Urine	F	32	B
PHE_523		SRR6193035	UKHSA	England & Wales	Europe	2016-11-14	Human	Human	Faeces	F	32	A
PHE_524		SRR6233897	UKHSA	Spain	Europe	2016-11-15	Human	Human	Faeces	F	32	A
PHE_525		SRR6191531	UKHSA	England & Wales	Europe	2016-11-15	Human	Human	Faeces	F	32	C
PHE_526		SRR6192989	UKHSA	Cuba	North America	2016-11-16	Human	Human	Faeces	M	32	B
PHE_527		SRR6190989	UKHSA	England & Wales	Europe	2016-11-21	Human	Human	Faeces	U	32	B
PHE_528		SRR6193052	UKHSA	England & Wales	Europe	2016-11-23	Human	Human	Faeces	M	32	B
PHE_529		SRR6190538	UKHSA	England & Wales	Europe	2016-11-24	Human	Human	Faeces	F	32	B
PHE_52		SRR6191664	UKHSA	UK	Europe	2016-05-24	Human	Human	Faeces	M	32	B
PHE_530		SRR6192972	UKHSA	England & Wales	Europe	2016-11-24	Human	Human	Faeces	F	32	B
PHE_531		SRR6190969	UKHSA	England & Wales	Europe	2016-11-28	Human	Human	Faeces	M	32	B
PHE_532		SRR6191138	UKHSA	Cuba	North America	2016-11-29	Human	Human	Blood	F	32	B
PHE_533		SRR6191382	UKHSA	England & Wales	Europe	2016-12-05	Human	Human	Faeces	F	32	B
PHE_534		SRR6193006	UKHSA	India	Asia	2016-12-06	Human	Human	Faeces	F	32	A
PHE_535		SRR6191387	UKHSA	England & Wales	Europe	2016-12-06	Human	Human	Faeces	F	32	A
PHE_536		SRR6191310	UKHSA	England & Wales	Europe	2016-12-07	Human	Human	Pus	F	32	A
PHE_537		SRR6190964	UKHSA	UK	Europe	2016-12-07	Human	Human	Urine	F	32	B
PHE_538		SRR5216321	UKHSA	Cuba	North America	2016-12-08	Human	Human	Faeces	M	32	B
PHE_539		SRR6191018	UKHSA	England & Wales	Europe	2016-12-12	Human	Human	Faeces	M	32	B
PHE_53		SRR6191068	UKHSA	UK	Europe	2016-05-03	Human	Human	Faeces	F	32	B
PHE_540		SRR6191073	UKHSA	European continent	Europe	2016-12-14	Human	Human	Faeces	M	32	A
PHE_541		SRR6191379	UKHSA	Hungary	Europe	2016-12-20	Human	Human	Faeces	M	32	A
PHE_542		SRR5585077	UKHSA	England & Wales	Europe	2016-12-30	Human	Human	Faeces	M	32	A
PHE_543		SRR6193060	UKHSA	England & Wales	Europe	2016-12-30	Human	Human	Unknown	M	32	B
PHE_544		SRR6237079	UKHSA	Spain	Europe	2017-01-03	Human	Human	Faeces	F	32	C
PHE_545		SRR6237076	UKHSA	Spain	Europe	2017-01-10	Human	Human	Faeces	M	32	A
PHE_546		SRR6191134	UKHSA	England & Wales	Europe	2017-01-11	Human	Human	Unknown	M	32	B
PHE_547		SRR5632732	UKHSA	England & Wales	Europe	2017-01-12	Human	Human	Faeces	M	32	B
PHE_548		SRR6233989	UKHSA	Saint vincent and the grenadines	North America	2017-01-13	Human	Human	Faeces	F	32	B
PHE_549		SRR6190528	UKHSA	Pakistan	Asia	2017-01-23	Human	Human	Faeces	F	32	B
PHE_54		SRR1970306	UKHSA	UK	Europe	2014-07-09	Human	Human	Faeces	M	32	B
PHE_550		SRR5633339	UKHSA	England & Wales	Europe	2017-01-24	Human	Human	Blood	F	32	C
PHE_551		SRR5584936	UKHSA	England & Wales	Europe	2017-01-24	Human	Human	Faeces	F	32	C
PHE_552		SRR6234006	UKHSA	England & Wales	Europe	2017-01-25	Human	Human	Faeces	M	32	C
PHE_553		SRR6191409	UKHSA	Cuba	North America	2017-01-26	Human	Human	Unknown	M	32	B
PHE_554		SRR5585298	UKHSA	England & Wales	Europe	2017-01-31	Human	Human	Faeces	M	32	B
PHE_555		SRR5583203	UKHSA	England & Wales	Europe	2017-01-31	Human	Human	Faeces	F	32	C
PHE_556		SRR5632273	UKHSA	Spain	Europe	2017-02-08	Human	Human	Faeces	M	32	A
PHE_557		SRR6193078	UKHSA	India	Asia	2017-02-27	Human	Human	Unknown	F	32	B
PHE_558		SRR5633125	UKHSA	England & Wales	Europe	2017-02-27	Human	Human	Urine	M	32	B
PHE_559		SRR6233904	UKHSA	England & Wales	Europe	2017-02-28	Human	Human	Faeces	M	32	B
PHE_55		SRR6191091	UKHSA	UK	Europe	2016-06-21	Human	Human	Faeces	M	32	B
PHE_560		SRR5632287	UKHSA	Cuba	North America	2017-02-28	Human	Human	Unknown	M	32	B
PHE_561		SRR6191632	UKHSA	India	Asia	2017-02-28	Human	Human	Unknown	F	32	B
PHE_562		SRR5583251	UKHSA	England & Wales	Europe	2017-03-07	Human	Human	Faeces	F	32	C
PHE_563		SRR5584045	UKHSA	England & Wales	Europe	2017-03-10	Human	Human	Faeces	M	32	B
PHE_564		SRR6191128	UKHSA	England & Wales	Europe	2017-03-13	Human	Human	Faeces	M	32	C
PHE_565		SRR5585235	UKHSA	UK	Europe	2017-03-14	Food			Food	32	B
PHE_566		SRR6192970	UKHSA	UK	Europe	2017-03-17	Food			Food	32	B
PHE_567		SRR6191668	UKHSA	South American continent	South America	2017-03-23	Human	Human	Faeces	M	32	A
PHE_568		SRR6190488	UKHSA	England & Wales	Europe	2017-03-24	Human	Human	Faeces	F	32	B
PHE_569		SRR5632836	UKHSA	England & Wales	Europe	2017-03-29	Human	Human	Blood	M	32	B
PHE_56		SRR7458038	UKHSA	UK	Europe	2016-06-24	Human	Human	Faeces	M	32	C
PHE_570		SRR5585303	UKHSA	UK	Europe	2017-04-05	Human	Human	Faeces	M	32	B
PHE_571		SRR6193007	UKHSA	Cuba	North America	2017-04-05	Human	Human	Faeces	F	32	B
PHE_572		SRR6191071	UKHSA	UK	Europe	2017-04-07	Other animals			Animal	32	B
PHE_573		SRR6192966	UKHSA	India	Asia	2017-04-12	Human	Human	Faeces	M	32	B
PHE_574		SRR5632818	UKHSA	Brazil	South America	2017-04-18	Human	Human	Faeces	F	32	B
PHE_575		SRR5633340	UKHSA	England & Wales	Europe	2017-04-19	Human	Human	Unknown	F	32	C
PHE_576		SRR6191090	UKHSA	England & Wales	Europe	2017-04-25	Human	Human	Faeces	M	32	B
PHE_577		SRR7350640	UKHSA	Pakistan	Asia	2017-05-02	Human	Human	Faeces	F	32	B
PHE_578		SRR5584760	UKHSA	England & Wales	Europe	2017-05-03	Human	Human	Faeces	M	32	A
PHE_579		SRR6193088	UKHSA	England & Wales	Europe	2017-05-03	Human	Human	Faeces	M	32	C
PHE_57		SRR7495771	UKHSA	UK	Europe	2016-06-27	Human	Human	Faeces	M	32	C
PHE_580		SRR6191058	UKHSA	Cuba	North America	2017-05-04	Human	Human	Faeces	F	32	B
PHE_581		SRR5583958	UKHSA	England & Wales	Europe	2017-05-05	Human	Human	Faeces	F	32	C
PHE_582		SRR5633351	UKHSA	England & Wales	Europe	2017-05-11	Human	Human	Faeces	M	32	B
PHE_583		SRR6237064	UKHSA	England & Wales	Europe	2017-05-11	Human	Human	Unknown	U	32	B
PHE_584		SRR6192967	UKHSA	England & Wales	Europe	2017-05-11	Human	Human	Unknown	U	32	C
PHE_585		SRR6191399	UKHSA	Pakistan	Asia	2017-05-12	Human	Human	Faeces	M	32	A
PHE_586		SRR6190513	UKHSA	UK	Europe	2017-05-15	Food			Food	32	B
PHE_587		SRR6191396	UKHSA	India	Asia	2017-05-23	Human	Human	Faeces	M	32	A
PHE_588		SRR6191171	UKHSA	UK	Europe	2017-05-25	Other animals			Animal	32	A
PHE_589		SRR6191155	UKHSA	Cuba	North America	2017-05-26	Human	Human	Faeces	M	32	B
PHE_58		SRR1967911	UKHSA	UK	Europe	2014-07-14	Human	Human	Faeces	F	32	B
PHE_590		SRR6191196	UKHSA	India	Asia	2017-05-31	Human	Human	Unknown	M	32	B
PHE_591		SRR6191592	UKHSA	England & Wales	Europe	2017-05-31	Human	Human	Faeces	M	32	C
PHE_592		SRR6191329	UKHSA	England & Wales	Europe	2017-06-05	Human	Human	Faeces	F	32	C
PHE_593		SRR6192991	UKHSA	England & Wales	Europe	2017-06-06	Human	Human	Faeces	M	32	C
PHE_594		SRR6193055	UKHSA	England & Wales	Europe	2017-06-09	Human	Human	Unknown	F	32	A
PHE_595		SRR6191167	UKHSA	UK	Europe	2017-06-13	Food			Food	32	B
PHE_596		SRR6191413	UKHSA	England & Wales	Europe	2017-06-20	Human	Human	Faeces	F	32	C
PHE_597		SRR6191345	UKHSA	England & Wales	Europe	2017-06-20	Human	Human	Faeces	M	32	C
PHE_598		SRR6233872	UKHSA	UK	Europe	2017-06-23	Food			Food	32	C
PHE_599		SRR6193038	UKHSA	Spain	Europe	2017-06-27	Human	Human	Faeces	F	32	B
PHE_59		SRR6193008	UKHSA	UK	Europe	2016-07-14	Human	Human	Faeces	F	32	B
PHE_5		SRR1966850	UKHSA	UK	Europe	2014-05-13	Human	Human	Faeces	F	32	B
PHE_600		SRR6192962	UKHSA	England & Wales	Europe	2017-06-27	Human	Human	Faeces	F	32	C
PHE_601		SRR6190452	UKHSA	England & Wales	Europe	2017-06-27	Human	Human	Faeces	M	32	A
PHE_602		SRR6233871	UKHSA	Peru	South America	2017-06-28	Human	Human	Unknown	M	32	B
PHE_603		SRR6193075	UKHSA	Malta	Europe	2017-06-29	Human	Human	Faeces	F	32	B
PHE_604		SRR6191137	UKHSA	England & Wales	Europe	2017-06-30	Human	Human	Faeces	F	32	B
PHE_605		SRR6191103	UKHSA	England & Wales	Europe	2017-07-07	Human	Human	Faeces	M	32	B
PHE_606		SRR6191019	UKHSA	England & Wales	Europe	2017-07-07	Human	Human	Faeces	F	32	C
PHE_607		SRR6191584	UKHSA	England & Wales	Europe	2017-07-10	Human	Human	Faeces	M	32	B
PHE_608		SRR6234015	UKHSA	England & Wales	Europe	2017-07-10	Human	Human	Faeces	M	32	B
PHE_609		SRR6191367	UKHSA	South American continent	South America	2017-07-14	Human	Human	Faeces	M	32	B
PHE_60		SRR6191659	UKHSA	UK	Europe	2016-07-13	Human	Human	Faeces	F	32	A
PHE_610		SRR6233886	UKHSA	England & Wales	Europe	2017-07-17	Human	Human	Faeces	M	32	C
PHE_611		SRR6190536	UKHSA	England & Wales	Europe	2017-07-17	Human	Human	Faeces	M	32	C
PHE_612		SRR6191173	UKHSA	UK	Europe	2017-07-18	Human	Human	Faeces	M	32	A
PHE_613		SRR6190449	UKHSA	Cuba	North America	2017-07-19	Human	Human	Faeces	M	32	B
PHE_614		SRR6237062	UKHSA	England & Wales	Europe	2017-07-21	Human	Human	Urine	F	32	B
PHE_615		SRR6193068	UKHSA	Morocco	Africa	2017-07-25	Human	Human	Faeces	F	32	B
PHE_616		SRR6233996	UKHSA	England & Wales	Europe	2017-07-26	Human	Human	Faeces	F	32	B
PHE_617		SRR6233877	UKHSA	England & Wales	Europe	2017-07-26	Human	Human	Faeces	F	32	B
PHE_618		SRR6193070	UKHSA	England & Wales	Europe	2017-08-01	Human	Human	Faeces	F	32	C
PHE_619		SRR6191102	UKHSA	England & Wales	Europe	2017-08-01	Human	Human	Faeces	M	32	B
PHE_61		SRR6191515	UKHSA	UK	Europe	2016-08-02	Human	Human	Faeces	F	32	B
PHE_620		SRR7122588	UKHSA	England & Wales	Europe	2013-09-25	Human	Human	Faeces	M	32	A
PHE_62		SRR5193696	UKHSA	UK	Europe	2016-08-03	Human	Human	Faeces	F	32	B
PHE_63		SRR6191576	UKHSA	UK	Europe	2016-08-09	Human	Human	Faeces	M	32	C
PHE_64		SRR5215618	UKHSA	UK	Europe	2016-08-12	Human	Human	Faeces	M	32	B
PHE_65		SRR6191115	UKHSA	UK	Europe	2016-08-19	Human	Human	Faeces	F	32	B
PHE_66		SRR6190446	UKHSA	UK	Europe	2016-08-23	Human	Human	Faeces	M	32	B
PHE_67		SRR7285932	UKHSA	UK	Europe	2015-09-03	Human	Human	Faeces	F	32	B
PHE_68		SRR6234013	UKHSA	UK	Europe	2016-09-21	Human	Human	Faeces	M	32	A
PHE_69		SRR6191358	UKHSA	UK	Europe	2016-10-24	Human	Human	Faeces	M	32	A
PHE_6		SRR6190498	UKHSA	UK	Europe	2015-06-09	Human	Human	Faeces	F	32	C
PHE_70		SRR6191348	UKHSA	UK	Europe	2016-10-24	Human	Human	Faeces	F	32	B
PHE_71		SRR6191671	UKHSA	UK	Europe	2016-10-25	Human	Human	Blood	M	32	B
PHE_72		SRR6191674	UKHSA	UK	Europe	2016-11-01	Human	Human	Faeces	M	32	B
PHE_73		SRR6191124	UKHSA	UK	Europe	2016-11-08	Human	Human	Faeces	F	32	A
PHE_74		SRR6191723	UKHSA	UK	Europe	2016-11-15	Human	Human	Faeces	M	32	B
PHE_75		SRR6191672	UKHSA	UK	Europe	2016-11-16	Human	Human	Faeces	M	32	B
PHE_76		SRR6193017	UKHSA	UK	Europe	2016-11-21	Human	Human	Faeces	M	32	B
PHE_77		SRR6191526	UKHSA	UK	Europe	2016-11-21	Human	Human	Urine	M	32	B
PHE_78		SRR6237080	UKHSA	UK	Europe	2016-11-21	Human	Human	Blood	M	32	B
PHE_79		SRR6192999	UKHSA	UK	Europe	2016-11-17	Human	Human	Faeces	M	32	B
PHE_7		SRR6191518	UKHSA	UK	Europe	2015-06-16	Human	Human	Faeces	F	2283	C
PHE_80		SRR6190509	UKHSA	UK	Europe	2016-12-23	Human	Human	Urine	M	32	B
PHE_81		SRR6192985	UKHSA	UK	Europe	2017-01-24	Human	Human	Faeces	F	32	C
PHE_82		SRR6191271	UKHSA	UK	Europe	2017-02-01	Human	Human	Faeces	M	32	C
PHE_83		SRR6191378	UKHSA	UK	Europe	2017-02-03	Human	Human	Urine	M	32	B
PHE_84		SRR6324220	UKHSA	UK	Europe	2013-09-19	Human	Human	Faeces	M	32	A
PHE_85		SRR5631642	UKHSA	UK	Europe	2017-02-16	Human	Human	Faeces	F	32	C
PHE_86		SRR5585074	UKHSA	UK	Europe	2017-02-24	Human	Human	Faeces	F	32	B
PHE_87		SRR5583118	UKHSA	UK	Europe	2017-03-16	Human	Human	Faeces	F	32	B
PHE_88		SRR5631946	UKHSA	UK	Europe	2017-03-16	Human	Human	Faeces	M	32	C
PHE_89		SRR5631725	UKHSA	UK	Europe	2017-03-24	Human	Human	Faeces	M	32	B
PHE_8		SRR6233895	UKHSA	UK	Europe	2015-06-23	Human	Human	Faeces	F	32	B
PHE_90		SRR5633225	UKHSA	UK	Europe	2017-04-03	Human	Human	Faeces	M	32	B
PHE_91		SRR5632064	UKHSA	UK	Europe	2017-04-13	Human	Human	Faeces	M	32	C
PHE_92		SRR5584967	UKHSA	UK	Europe	2017-04-25	Human	Human	Blood	M	32	B
PHE_93		SRR6190492	UKHSA	UK	Europe	2017-05-02	Human	Human	Faeces	M	32	C
PHE_94		SRR5633382	UKHSA	UK	Europe	2017-05-08	Human	Human	Faeces	M	32	C
PHE_95		SRR5633390	UKHSA	UK	Europe	2017-05-11	Human	Human	Unknown	M	32	B
PHE_96		SRR6191606	UKHSA	UK	Europe	2017-05-10	Human	Human	Faeces	F	32	A
PHE_97		SRR6191383	UKHSA	UK	Europe	2017-06-05	Human	Human	Faeces	F	32	C
PHE_98		SRR6191326	UKHSA	UK	Europe	2017-06-02	Human	Human	Faeces	F	32	B
PHE_99		SRR6191558	UKHSA	UK	Europe	2017-06-08	Human	Human	Faeces	M	32	B
PHE_9		SRR6191143	UKHSA	UK	Europe	2015-07-02	Human	Human	Faeces	F	32	A
S01159-12		S01159-12	APHA online	UK	Europe	2012	Other animals			PIG	32	A
S02963-13		S02963-13	APHA online	UK	Europe	2013	Environmental			OTHER_VEG_MINERAL	32	A
S05254-13		S05254-13	APHA online	UK	Europe	2013	Poultry			CHICKEN	32	B
S05525-12		S05525-12	APHA online	UK	Europe	2012	Other animals			DOG	32	C
S05909-12		S05909-12	APHA online	UK	Europe	2012	Unknown			OTHER	32	A
370691		ERR7658408	NICD	South Africa	Africa	2009-08-18	Human	Human	Urine		32	B
339912		ERR7658320	NICD	South Africa	Africa	2009-04-23	Human	Human	Stool		32	B
301853		ERR7658293	NICD	South Africa	Africa	2008-10-16	Human	Human	Stool		32	B
235416		ERR11507711	NICD	South Africa	Africa	2007/12/04	Environmental		Water		32	B
333468		ERR7658313	NICD	South Africa	Africa	2009-03-22	Human	Human	Stool		32	B
333624		ERR7658314	NICD	South Africa	Africa	2009-03-18	Human	Human	Stool		32	B
344346		ERR7658324	NICD	South Africa	Africa	2009-05-09	Human	Human	Stool		32	B
344046		ERR7658323	NICD	South Africa	Africa	2009-03-28	Human	Human	Stool		32	B
336712		ERR7658318	NICD	South Africa	Africa	2009-04-07	Human	Human	Stool		32	B
1026278		ERR11507702	NICD	South Africa	Africa	2004/02/02	Human	Human	Blood culture		32	B
195532		ERR11507700	NICD	South Africa	Africa	2007/04/18	Human	Human	Unknown		32	B
0094679		ERR7671825	NICD	South Africa	Africa	2005-10-11	Human	Human	Stool		32	B
0188109		ERR7671826	NICD	South Africa	Africa	2007-03-08	Human	Human	Blood		32	B
187478		ERR7658246	NICD	South Africa	Africa	2007-02-28	Human	Human	Stool		32	B
187383		ERR7658245	NICD	South Africa	Africa	2007-02-18	Human	Human	Stool		32	B
181293		ERR7658243	NICD	South Africa	Africa	2007-01-30	Human	Human	Stool		32	B
173239		ERR7658234	NICD	South Africa	Africa	2006-11-17	Human	Human	Stool		32	B
98455		ERR7672020	NICD	South Africa	Africa	2005-11-03	Human	Human	Stool		32	B
98043		ERR7671992	NICD	South Africa	Africa	2005-10-18	Human	Human	Stool		32	B
213350		ERR7658274	NICD	South Africa	Africa	2007-09-19	Human	Human	Stool		32	B
208764		ERR7658273	NICD	South Africa	Africa	2007-08-11	Human	Human	Stool		32	B
355346		ERR7658352	NICD	South Africa	Africa	2009-06-04	Human	Human	Stool		32	B
356226		ERR7658356	NICD	South Africa	Africa	2009-06-09	Human	Human	Stool		32	B
369842		ERR7658400	NICD	South Africa	Africa	2009-06-25	Human	Human	Stool		32	B
946778		ERR7671985	NICD	South Africa	Africa	2016-01-06	Human	Human	Stool		32	A
947056		ERR7671986	NICD	South Africa	Africa	2016-01-08	Human	Human	Stool		32	B
674830		ERR7671399	NICD	South Africa	Africa	2012-08-27	Human	Human	Stool		32	B
654519		ERR7671396	NICD	South Africa	Africa	2012-06-07	Human	Human	Stool		32	B
644266		ERR7671390	NICD	South Africa	Africa	2012-04-20	Human	Human	Stool		32	B
652769		ERR7671395	NICD	South Africa	Africa	2012-05-16	Human	Human	Stool		32	A
648367		ERR7671392	NICD	South Africa	Africa	2012-05-15	Human	Human	Stool		32	B
634009		ERR7671389	NICD	South Africa	Africa	2012-02-21	Human	Human	Stool		32	B
759282		ERR7671427	NICD	South Africa	Africa	2013-06-02	Human	Human	Stool		32	B
808406		ERR7671443	NICD	South Africa	Africa	2013-11-09	Human	Human	Stool		32	B
807954		ERR7671442	NICD	South Africa	Africa	2013-10-10	Human	Human	Urine		32	B
799305		ERR7671434	NICD	South Africa	Africa	2013-10-15	Human	Human	Stool		32	B
799327		ERR7671437	NICD	South Africa	Africa	2013-10-15	Human	Human	Stool		32	B
799331		ERR7671438	NICD	South Africa	Africa	2013-10-15	Human	Human	Stool		32	B
799326		ERR7671436	NICD	South Africa	Africa	2013-10-15	Human	Human	Stool		32	B
799320		ERR7671435	NICD	South Africa	Africa	2013-10-15	Human	Human	Stool		32	B
799301		ERR7671433	NICD	South Africa	Africa	2013-10-14	Human	Human	Stool		32	B
97912		ERR7671991	NICD	South Africa	Africa	2005-11-01	Human	Human	Stool		32	B
130318		ERR7658228	NICD	South Africa	Africa	2006-05-28	Human	Human	Stool		32	B
180286		ERR7658242	NICD	South Africa	Africa	2007-01-17	Human	Human	Stool		32	B
193292		ERR7658247	NICD	South Africa	Africa	2007-04-13	Human	Human	Stool		32	B
193787		ERR7658248	NICD	South Africa	Africa	2007-04-16	Human	Human	Stool		32	B
1029886		ERR7658223	NICD	South Africa	Africa	2004-11-29	Human	Human	Stool		32	B
1029740		ERR7658221	NICD	South Africa	Africa	2004-10-11	Human	Human	Stool		32	B
1029436		ERR7658220	NICD	South Africa	Africa	2004-11-08	Human	Human	Stool		32	B
107298		ERR7658227	NICD	South Africa	Africa	2006-01-15	Human	Human	Blood		32	B
359923		ERR7658368	NICD	South Africa	Africa	2009-07-03	Human	Human	Stool		32	B
359076		ERR7658363	NICD	South Africa	Africa	2009-07-06	Human	Human	Stool		32	B
353717		ERR7658344	NICD	South Africa	Africa	2009-06-13	Human	Human	Stool		32	B
359140		ERR7658364	NICD	South Africa	Africa	2009-07-05	Human	Human	Stool		32	B
532850		ERR7658473	NICD	South Africa	Africa	2011-02-09	Human	Human	Stool		32	B
526835		ERR7658469	NICD	South Africa	Africa	2011-01-10	Human	Human	Stool		32	A
538144		ERR7658476	NICD	South Africa	Africa	2011-03-08	Human	Human	Stool		32	B
544202		ERR7658479	NICD	South Africa	Africa	2011-03-26	Human	Human	Stool		32	B
545222		ERR7658481	NICD	South Africa	Africa	2011-04-07	Human	Human	Stool		32	B
527351		ERR7658470	NICD	South Africa	Africa	2011-01-15	Human	Human	Stool		32	B
534429		ERR7658474	NICD	South Africa	Africa	2011-02-16	Human	Human	Stool		32	B
566941		ERR7658485	NICD	South Africa	Africa	2011-06-24	Human	Human	Stool		32	B
383708		ERR7658417	NICD	South Africa	Africa	2009-08-21	Human	Human	Stool		32	B
570584		ERR7658488	NICD	South Africa	Africa	2011-07-06	Human	Human	Stool		32	B
568235		ERR7658487	NICD	South Africa	Africa	2011-06-25	Human	Human	Urine		32	B
572050		ERR7658489	NICD	South Africa	Africa	2011-07-15	Human	Human	Stool		32	B
626281		ERR7670137	NICD	South Africa	Africa	2011-12-30	Human	Human	Stool		32	B
415450		ERR11507719	NICD	South Africa	Africa	2010/01/01	Human	Human	Stool		32	B
416963		ERR7658431	NICD	South Africa	Africa	2010-01-08	Human	Human	Stool		32	B
429440		ERR7658437	NICD	South Africa	Africa	2010-02-14	Human	Human	Stool		32	B
429032		ERR7658435	NICD	South Africa	Africa	2010-02-15	Human	Human	Stool		32	B
429054		ERR7658436	NICD	South Africa	Africa	2010-02-16	Human	Human	Stool		32	B
429937		ERR7658438	NICD	South Africa	Africa	2010-02-19	Human	Human	Stool		32	B
430465		ERR7658439	NICD	South Africa	Africa	2010-02-18	Human	Human	Stool		32	B
431035		ERR7658440	NICD	South Africa	Africa	2010-02-22	Human	Human	Stool		32	B
432481		ERR7658441	NICD	South Africa	Africa	2010-02-23	Human	Human	Stool		32	B
436615		ERR7658442	NICD	South Africa	Africa	2010-03-09	Human	Human	Stool		32	B
446678		ERR7658445	NICD	South Africa	Africa	2010-04-08	Human	Human	Stool		32	B
454583		ERR7658448	NICD	South Africa	Africa	2010-02-24	Human	Human	Stool		32	B
465562		ERR7658454	NICD	South Africa	Africa	2010-06-26	Human	Human	Stool		32	B
463745		ERR7658453	NICD	South Africa	Africa	2010-06-10	Human	Human	Stool		32	B
486030		ERR7658457	NICD	South Africa	Africa	2010-08-27	Human	Human	Stool		32	A
484008		ERR7658456	NICD	South Africa	Africa	2010-08-17	Human	Human	Stool		32	B
491892		ERR7658458	NICD	South Africa	Africa	2010-09-21	Human	Human	Stool		32	B
492771		ERR7658459	NICD	South Africa	Africa	2010-09-27	Human	Human	Stool		32	B
493549		ERR7658460	NICD	South Africa	Africa	2010-06-28	Human	Human	Stool		32	B
509982		ERR7658461	NICD	South Africa	Africa	2010-10-25	Human	Human	Stool		32	B
512475		ERR7658462	NICD	South Africa	Africa	2010-10-30	Human	Human	Urine		32	B
513045		ERR7658463	NICD	South Africa	Africa	2010-11-08	Human	Human	Stool		32	B
521202		ERR7658467	NICD	South Africa	Africa	2010-12-07	Human	Human	Stool		32	B
451752		ERR7658446	NICD	South Africa	Africa	2010-04-21	Human	Human	Stool		32	B
524311		ERR7658468	NICD	South Africa	Africa	2010-12-29	Human	Human	Stool		32	B
456774		ERR7658451	NICD	South Africa	Africa	2010-05-10	Human	Human	Stool		32	B
531330		ERR7658472	NICD	South Africa	Africa	2010-12-29	Human	Human	Stool		32	B
836987		ERR7671467	NICD	South Africa	Africa	2014-04-11	Human	Human	Stool		32	B
842768		ERR7671470	NICD	South Africa	Africa	2014-06-05	Human	Human	Blood		32	B
849636		ERR7671473	NICD	South Africa	Africa	2014-07-03	Human	Human	Stool		32	B
850099		ERR7671474	NICD	South Africa	Africa	2014-07-09	Human	Human	Stool		32	A
851661		ERR7671475	NICD	South Africa	Africa	2014-07-30	Human	Human	Stool		32	B
852276		ERR7671476	NICD	South Africa	Africa	2014-08-04	Human	Human	Stool		32	B
856025		ERR7671477	NICD	South Africa	Africa	2014-08-21	Human	Human	Stool		32	B
863828		ERR7671481	NICD	South Africa	Africa	2014-09-29	Human	Human	Blood		32	B
866465		ERR7671482	NICD	South Africa	Africa	2014-10-16	Human	Human	Stool		32	B
869637		ERR7671483	NICD	South Africa	Africa	2014-11-06	Human	Human	Stool		32	A
875581		ERR7671828	NICD	South Africa	Africa	2014	Human	Human	Blood		32	B
970343		ERR7671990	NICD	South Africa	Africa	2016-06-23	Human	Human	Stool		32	B
883916		ERR7671832	NICD	South Africa	Africa	2015-01-08	Human	Human	Stool		32	B
886111		ERR7671834	NICD	South Africa	Africa	2015-01-26	Human	Human	Stool		32	B
886864		ERR7671835	NICD	South Africa	Africa	2015-01-19	Human	Human	Blood		32	B
892367		ERR11507724	NICD	South Africa	Africa	2015/01/19	Human	Human	Stool		32	B
889889		ERR7671838	NICD	South Africa	Africa	2015-03-03	Human	Human	Stool		32	B
896534		ERR7671843	NICD	South Africa	Africa	2015-04-27	Human	Human	Stool		32	B
893955		ERR7671842	NICD	South Africa	Africa	2015-03-20	Human	Human	Stool		32	B
902457		ERR7671849	NICD	South Africa	Africa	2015-05-19	Human	Human	Stool		32	B
912118		ERR7671855	NICD	South Africa	Africa	2015-07-28	Human	Human	Other		32	B
904182		ERR7671850	NICD	South Africa	Africa	2015	Human	Human	Stool		32	B
909536		ERR7671853	NICD	South Africa	Africa	2015-07-15	Human	Human	Stool		32	B
908459		ERR7671852	NICD	South Africa	Africa	2015-06-24	Human	Human	Urine		32	B
913657		ERR7671857	NICD	South Africa	Africa	2015-07-28	Human	Human	Stool		32	B
914983		ERR7671859	NICD	South Africa	Africa	2015-08-04	Human	Human	Stool		32	B
919375		ERR7671861	NICD	South Africa	Africa	2015-09-06	Human	Human	Stool		32	B
922181		ERR7671862	NICD	South Africa	Africa	2015-09-29	Human	Human	Stool		32	B
922185		ERR7671863	NICD	South Africa	Africa	2015-09-29	Human	Human	Stool		32	B
935669		ERR7671865	NICD	South Africa	Africa	2015-10-30	Human	Human	Stool		32	B
936765		ERR7671868	NICD	South Africa	Africa	2015-11-14	Human	Human	Stool		32	B
810482		ERR7671444	NICD	South Africa	Africa	2013-11-22	Human	Human	Stool		32	B
945314		ERR7671983	NICD	South Africa	Africa	2015-12-14	Human	Human	Stool		32	B
937503		ERR7671869	NICD	South Africa	Africa	2015-11-16	Human	Human	Stool		32	B
715892		ERR7671403	NICD	South Africa	Africa	2012-12-14	Human	Human	Blood		32	B
717357		ERR7671404	NICD	South Africa	Africa	2013-01-16	Human	Human	Stool		32	A
723754		ERR7671407	NICD	South Africa	Africa	2013-01-25	Human	Human	Stool		32	A
727313		ERR7671408	NICD	South Africa	Africa	2013-02-12	Human	Human	Stool		32	B
728326		ERR7671409	NICD	South Africa	Africa	2013-01-31	Human	Human	Blood		32	B
733008		ERR7671411	NICD	South Africa	Africa	2013-03-14	Human	Human	Stool		32	B
733427		ERR7671413	NICD	South Africa	Africa	2013-03-16	Human	Human	Stool		32	B
735347		ERR7671414	NICD	South Africa	Africa	2013-03-19	Human	Human	Stool		32	B
736981		ERR7671419	NICD	South Africa	Africa	2013-03-08	Human	Human	Stool		32	B
736946		ERR7671417	NICD	South Africa	Africa	2013-02-18	Human	Human	Stool		32	B
736437		ERR7671416	NICD	South Africa	Africa	2013-03-20	Human	Human	Stool		32	B
736972		ERR7671418	NICD	South Africa	Africa	2013-03-18	Human	Human	Stool		32	B
747272		ERR11507722	NICD	South Africa	Africa	2013/04/23	Environmental		Water sample		32	B
745624		ERR7671422	NICD	South Africa	Africa	2013-04-17	Human	Human	Stool		32	B
745609		ERR7671421	NICD	South Africa	Africa	2013-04-17	Human	Human	Stool		32	B
741581		ERR7671420	NICD	South Africa	Africa	2013-04-09	Human	Human	Stool		32	B
751466		ERR7671425	NICD	South Africa	Africa	2013-05-13	Human	Human	Stool		32	B
751994		ERR7671426	NICD	South Africa	Africa	2013-05-17	Human	Human	Stool		32	B
772328		ERR7671428	NICD	South Africa	Africa	2013-07-08	Human	Human	Stool		32	A
786272		ERR7671432	NICD	South Africa	Africa	2013-08-23	Human	Human	Stool		32	B
815917		ERR7671447	NICD	South Africa	Africa	2013-12-23	Human	Human	Stool		32	B
813080		ERR7671445	NICD	South Africa	Africa	2013-12-02	Human	Human	Stool		32	B
346907		ERR7658325	NICD	South Africa	Africa	2009-05-09	Human	Human	Stool		32	B
347265		ERR7658327	NICD	South Africa	Africa	2009-05-12	Human	Human	Stool		32	B
349952		ERR7658332	NICD	South Africa	Africa	2009-05-28	Human	Human	Stool		32	B
350302		ERR7658333	NICD	South Africa	Africa	2009-05-17	Human	Human	Blood		32	B
831143		ERR7671455	NICD	South Africa	Africa	2014-03-12	Human	Human	Stool		32	B
832754		ERR7671458	NICD	South Africa	Africa	2014-03-11	Human	Human	Stool		32	B
819025		ERR7671451	NICD	South Africa	Africa	2014-01-20	Human	Human	Stool		32	B
823100		ERR7671452	NICD	South Africa	Africa	2014-02-11	Human	Human	Stool		32	B
824176		ERR7671453	NICD	South Africa	Africa	2014-02-07	Human	Human	Stool		32	B
818267		ERR7671450	NICD	South Africa	Africa	2014-01-13	Human	Human	Stool		32	B
831562		ERR7671457	NICD	South Africa	Africa	2014-03-11	Human	Human	Stool		32	B
832942		ERR7671459	NICD	South Africa	Africa	2014-03-17	Human	Human	Stool		32	B
833407		ERR7671462	NICD	South Africa	Africa	2014-03-26	Human	Human	Stool		32	B
882117		ERR7671829	NICD	South Africa	Africa	2014-12-27	Human	Human	Stool		32	B
885893		ERR7671833	NICD	South Africa	Africa	2014-12-28	Human	Human	Stool		32	B
352921		ERR7658341	NICD	South Africa	Africa	2009-06-06	Human	Human	Stool		32	B
353714		ERR11507714	NICD	South Africa	Africa	2009/06/12	Human	Human	Stool		32	B
399894		ERR7658426	NICD	South Africa	Africa	2009-10-26	Human	Human	Stool		32	B
356214		ERR7658355	NICD	South Africa	Africa	2009-06-15	Human	Human	Stool		32	B
356156		ERR7658354	NICD	South Africa	Africa	2009-06-18	Human	Human	Stool		32	B
355327		ERR7658351	NICD	South Africa	Africa	2009-06-09	Human	Human	Stool		32	B
356669		ERR7658357	NICD	South Africa	Africa	2009-06-24	Human	Human	Stool		32	B
355437		ERR7658353	NICD	South Africa	Africa	2009-06-19	Human	Human	Stool		32	B
357163		ERR7658360	NICD	South Africa	Africa	2009-06-27	Human	Human	Stool		32	B
306067		ERR7658296	NICD	South Africa	Africa	2008-10-31	Human	Human	Stool		32	A
220401		ERR7658275	NICD	South Africa	Africa	2007-10-10	Human	Human	Stool		32	B
261860		ERR7658285	NICD	South Africa	Africa	2008-05-15	Human	Human	Stool		32	B
264607		ERR7658287	NICD	South Africa	Africa	2008-05-20	Human	Human	Blood		32	B
283092		ERR7658292	NICD	South Africa	Africa	2008-08-15	Human	Human	Stool		32	B
247205		ERR7658278	NICD	South Africa	Africa	2008-03-03	Human	Human	Stool		32	B
349661		ERR7658331	NICD	South Africa	Africa	2009-05-29	Human	Human	Stool		32	B
351190		ERR7658334	NICD	South Africa	Africa	2009-06-02	Human	Human	Stool		32	B
348808		ERR7658330	NICD	South Africa	Africa	2009-05-24	Human	Human	Stool		32	B
352386		ERR7658335	NICD	South Africa	Africa	2009-06-08	Human	Human	Stool		32	B
369876		ERR7658403	NICD	South Africa	Africa	2009-07-10	Human	Human	Stool		32	B
SRR10018186		SRR10018186	UKHSA	England & Wales	Europe	2019-08-12	Human	Human		Faeces	32	B
SRR10018188		SRR10018188	UKHSA	Cuba	North America	2019-08-13	Human	Human		Faeces	32	B
SRR10018232		SRR10018232	UKHSA	England & Wales	Europe	2019-08-09	Human	Human		Faeces	32	B
SRR10020168		SRR10020168	UKHSA	India	Asia	2019-08-15	Human	Human			32	A
SRR1002832		SRR1002832	Enterobase	USA	North America	2012	Environmental	Environment	Soil/Dust	produce field - drag swab	32	A
SRR1002834		SRR1002834	Enterobase	USA	North America	2012	Environmental	Environment	Water	ND	32	A
SRR10050052		SRR10050052	UKHSA	Egypt	Africa	2019-08-19	Human	Human			32	B
SRR10053725		SRR10053725	UKHSA	England & Wales	Europe	2019-08-20	Human	Human		Faeces	32	B
SRR10054495		SRR10054495	UKHSA	China	Asia	2019-08-20	Human	Human		Faeces	32	B
SRR10062951		SRR10062951	UKHSA	Spain	Europe	2019-08-22	Human	Human			32	B
SRR10062988		SRR10062988	UKHSA	Egypt	Africa	2019-08-22	Human	Human		Faeces	32	B
SRR10081782		SRR10081782	UKHSA	Cuba	North America	2019-08-21	Human	Human		Faeces	32	B
SRR10096458		SRR10096458	UKHSA	Cuba	North America	2019-08-28	Human	Human		Faeces	32	B
SRR10198885		SRR10198885	UKHSA	UK	Europe	2019-09-06	Human	Human		Faeces	32	A
SRR10198905		SRR10198905	UKHSA	England & Wales	Europe	2019-09-05	Human	Human		Faeces	32	B
SRR10198917		SRR10198917	UKHSA	England & Wales	Europe	2019-08-30	Human	Human		Faeces	32	B
SRR10222073		SRR10222073	UKHSA	England & Wales	Europe	2019-09-13	Human	Human		Faeces	32	B
SRR10228844		SRR10228844	UKHSA	England & Wales	Europe	2019-09-09	Human	Human		Faeces	32	A
SRR10228848		SRR10228848	UKHSA	England & Wales	Europe	2019-09-10	Human	Human		Faeces	32	B
SRR10228874		SRR10228874	UKHSA	Turkey	Asia	2019-09-10	Human	Human		Faeces	32	B
SRR10232085		SRR10232085	UKHSA	Bulgaria	Europe	2019-09-18	Human	Human		Faeces	32	A
SRR10235782		SRR10235782	UKHSA	England & Wales	Europe	2019-09-18	Human	Human		Faeces	32	B
SRR10235800		SRR10235800	UKHSA	Spain	Europe	2019-09-12	Human	Human		Faeces	32	B
SRR10236661		SRR10236661	UKHSA	UK	Europe	2019-09-24	Human	Human		Faeces	32	A
SRR10236665		SRR10236665	UKHSA	England & Wales	Europe	2019-09-09	Human	Human		Faeces	32	B
SRR10236702		SRR10236702	UKHSA	England & Wales	Europe	2019-09-18	Human	Human		Faeces	32	C
SRR10236706		SRR10236706	UKHSA	Peru	South America	2019-09-19	Human	Human		Faeces	32	B
SRR10247480		SRR10247480	UKHSA	Spain	Europe	2019-09-27	Human	Human		Faeces	32	A
SRR10247546		SRR10247546	UKHSA	England & Wales	Europe	2019-09-24	Human	Human		Faeces	32	A
SRR10247568		SRR10247568	UKHSA	England & Wales	Europe	2019-09-27	Human	Human		Faeces	32	C
SRR10247599		SRR10247599	UKHSA	England & Wales	Europe	2019-09-27	Human	Human		Faeces	32	A
SRR10254200		SRR10254200	UKHSA	England & Wales	Europe	2019-09-25	Human	Human		Faeces	32	C
SRR10254201		SRR10254201	UKHSA	England & Wales	Europe	2019-09-24	Human	Human		Faeces	32	B
SRR10254210		SRR10254210	UKHSA	England & Wales	Europe	2019-09-26	Human	Human		Faeces	32	C
SRR10254259		SRR10254259	UKHSA	England & Wales	Europe	2019-09-18	Human	Human		Faeces	32	B
SRR10254321		SRR10254321	UKHSA	UK	Europe	2019-09-24	Human	Human		Faeces	32	B
SRR10254334		SRR10254334	UKHSA	England & Wales	Europe	2019-09-25	Human	Human		Faeces	32	B
SRR10254355		SRR10254355	UKHSA	England & Wales	Europe	2019-10-01	Human	Human		Faeces	32	A
SRR10285019		SRR10285019	UKHSA	England & Wales	Europe	2019-10-04	Human	Human			32	B
SRR10285308		SRR10285308	UKHSA	England & Wales	Europe	2019-10-03	Human	Human			32	A
SRR10313688		SRR10313688	UKHSA	England & Wales	Europe	2019-10-08	Human	Human			32	B
SRR10313713		SRR10313713	UKHSA	England & Wales	Europe	2019-10-08	Human	Human		Faeces	32	C
SRR10350898		SRR10350898	UKHSA	England & Wales	Europe	2019-10-15	Human	Human		Faeces	32	C
SRR10350923		SRR10350923	UKHSA	UK	Europe	2019-10-16	Human	Human		Faeces	32	B
SRR10352175		SRR10352175	UKHSA	UK	Europe	2019-10-15	Human	Human		Faeces	32	C
SRR10352176		SRR10352176	UKHSA	UK	Europe	2019-10-16	Human	Human		Faeces	32	A
SRR10360770		SRR10360770	UKHSA	England & Wales	Europe	2019-10-21	Human	Human			32	B
SRR10360777		SRR10360777	UKHSA	Jamaica	North America	2019-10-18	Human	Human		Faeces	32	B
SRR10360779		SRR10360779	UKHSA	UK	Europe	2019-10-18	Human	Human		Faeces	32	B
SRR10404585		SRR10404585	UKHSA	England & Wales	Europe	2019-10-24	Human	Human		Faeces	32	B
SRR1041496		SRR1041496	Enterobase	USA	North America	2010	Food	Environment	Plant	cilantro	32	B
SRR10415000		SRR10415000	UKHSA	England & Wales	Europe	2019-10-25	Human	Human		Faeces	32	B
SRR1045867		SRR1045867	Enterobase	USA	North America	2012	Food	Livestock	Swine	Pork Carcass	32	B
SRR10491544		SRR10491544	UKHSA	England & Wales	Europe	2019-11-07	Human	Human		Faeces	32	B
SRR10491596		SRR10491596	UKHSA	England & Wales	Europe	2019-11-08	Human	Human		Faeces	32	B
SRR10491598		SRR10491598	UKHSA	England & Wales	Europe	2019-11-07	Human	Human		Faeces	32	C
SRR10542577		SRR10542577	UKHSA	Spain	Europe	2019-11-18	Human	Human		Faeces	32	B
SRR10561178		SRR10561178	UKHSA	England & Wales	Europe	2019-11-20	Human	Human		Faeces	32	C
SRR10600362		SRR10600362	UKHSA	England & Wales	Europe	2019-11-27	Human	Human		Faeces	32	B
SRR1060536		SRR10600362	Enterobase	USA	North America	2011	Poultry products	Poultry	Avian	Chicken Wing	32	B
SRR1060543		SRR1060536	Enterobase	USA	North America	2011	Poultry products	Poultry	Avian	Chicken Breast	32	A
SRR10667030		SRR10667030	UKHSA	England & Wales	Europe	2019-11-29	Human	Human		Faeces	32	B
SRR1067656		SRR1067656	Enterobase	USA	North America	2012	Animal feed	Feed	Animal Feed	Dry Dog Food	32	A
SRR10718490		SRR10718490	UKHSA	UK	Europe	2019-12-05	Human	Human		Faeces	32	B
SRR10741852		SRR10741852	UKHSA	UK	Europe	2019-12-09	Human	Human		Faeces	32	B
SRR10763916		SRR10763916	UKHSA	UK	Europe	2019-12-06	Human	Human			32	C
SRR10799796		SRR10799796	UKHSA	England & Wales	Europe	2019-12-17	Human	Human		Faeces	32	A
SRR10811652		SRR10811652	UKHSA	England & Wales	Europe	2019-12-17	Human	Human		Faeces	32	B
SRR10843975		SRR10843975	UKHSA	England & Wales	Europe	2019-12-23	Human	Human		Urine	32	B
SRR10914132		SRR10914132	UKHSA	England & Wales	Europe	2020-01-06	Human	Human		Faeces	32	C
SRR10915110		SRR10915110	UKHSA	England & Wales	Europe	2020-01-06	Human	Human			32	B
SRR10948211		SRR10948211	UKHSA	England & Wales	Europe	2020-01-10	Human	Human		Urine	32	B
SRR10968166		SRR10968166	UKHSA	UK	Europe	2020-01-14	Human	Human		Faeces	32	C
SRR11017670		SRR11017670	UKHSA	South American continent	South America	2018-08-20	Human	Human		Faeces	32	B
SRR11028672		SRR11028672	UKHSA	Zambia	Africa	2020-01-23	Human	Human		Faeces	32	B
SRR11028694		SRR11028694	UKHSA	England & Wales	Europe	2020-01-23	Human	Human			32	B
SRR1106312		SRR1106312	Enterobase	USA	North America	2012	Human	Human	Human	Homo sapiens	32	A
SRR1106317		SRR1106317	Enterobase	USA	North America	2012	Human	Human	Human	Homo sapiens	32	A
SRR1106321		SRR1106321	Enterobase	USA	North America	2012	Human	Human	Human	Homo sapiens	32	A
SRR1106327		SRR1106327	Enterobase	USA	North America	2010	Human	Human	Human	Homo sapiens	32	A
SRR1106393		SRR1106393	Enterobase	Unknown	Unknown	Unknown	Unknown				32	B
SRR1106480		SRR1106480	Enterobase	Iran	Asia	2011	Poultry	Poultry	Avian	Chicken	32	B
SRR1106481		SRR1106481	Enterobase	Denmark	Europe	2010	Other animals	Livestock	Swine	pig	32	B
SRR1106482		SRR1106482	Enterobase	Denmark	Europe	2010	Poultry	Poultry	Avian	chicken	32	B
SRR1106484		SRR1106484	Enterobase	Iran	Asia	2009	Human	Human	Human	Human	32	B
SRR1106571		SRR1106571	Enterobase	Unknown	Unknown	2000	Poultry	Poultry	Avian	Chicken	32	B
SRR1106587		SRR1106587	Enterobase	USA	North America	2011	Poultry products	Poultry	Avian	Ground Turkey	32	A
SRR11068448		SRR11068448	UKHSA	UK	Europe	2020-01-30	Human	Human		Urine	32	B
SRR11068464		SRR11068464	UKHSA	England & Wales	Europe	2020-01-31	Human	Human			32	B
SRR11096919		SRR11096919	UKHSA	England & Wales	Europe	2020-02-04	Human	Human			32	B
SRR11102136		SRR11102136	UKHSA	England & Wales	Europe	2020-02-07	Food	Food			32	B
SRR11103212		SRR11103212	UKHSA	England & Wales	Europe	2020-02-07	Human	Human		Faeces	32	C
SRR11142708		SRR11142708	UKHSA	Hong kong	Asia	2019-12-09	Human	Human		Faeces	32	B
SRR11142763		SRR11142763	UKHSA	Egypt	Africa	2019-12-16	Human	Human		Faeces	32	B
SRR11142769		SRR11142769	UKHSA	England & Wales	Europe	2019-10-30	Human	Human		Faeces	32	B
SRR1122585		SRR1122585	Enterobase	USA	North America	2011	Food	Livestock	Bovine	Ground Beef	32	A
SRR1122618		SRR1122618	Enterobase	USA	North America	2011	Poultry products	Poultry	Avian	Chicken Breast	32	A
SRR1122644		SRR1122644	Enterobase	USA	North America	2010	Poultry products	Poultry	Avian	Chicken Breast	32	A
SRR1122658		SRR1122658	Enterobase	USA	North America	2010	Poultry products	Poultry	Avian	Chicken Breast	32	B
SRR1122664		SRR1122664	Enterobase	USA	North America	2010	Poultry products	Poultry	Avian	Ground Turkey	32	A
SRR11231025		SRR11231025	UKHSA	England & Wales	Europe	2020-02-12	Human	Human		Faeces	32	C
SRR11231032		SRR11231032	UKHSA	England & Wales	Europe	2020-02-18	Human	Human		Faeces	32	C
SRR11362253		SRR11362253	UKHSA	India	Asia	2020-02-19	Human	Human			32	B
SRR11363597		SRR11363597	UKHSA	Malta	Europe	2020-03-03	Human	Human		Faeces	32	C
SRR11363628		SRR11363628	UKHSA	England & Wales	Europe	2020-03-03	Human	Human		Faeces	32	B
SRR11363634		SRR11363634	UKHSA	England & Wales	Europe	2020-02-26	Human	Human		Urine	32	B
SRR11410176		SRR11410176	UKHSA	India	Asia	2020-03-09	Human	Human		Faeces	32	B
SRR11410324		SRR11410324	UKHSA	England & Wales	Europe	2020-03-09	Human	Human		Faeces	32	C
SRR11425255		SRR11425255	UKHSA	UK	Europe	2020-03-12	Human	Human		Faeces	32	B
SRR11442306		SRR11442306	UKHSA	England & Wales	Europe	2020-03-19	Human	Human		Urine	32	B
SRR11451514		SRR11451514	UKHSA	England & Wales	Europe	2020-03-17	Human	Human		Faeces	32	B
SRR11451530		SRR11451530	UKHSA	England & Wales	Europe	2020-03-17	Human	Human			32	B
SRR11479069		SRR11479069	UKHSA	UK	Europe	2020-03-24	Human	Human		Faeces	32	C
SRR11479166		SRR11479166	UKHSA	England & Wales	Europe	2020-03-24	Human	Human			32	B
SRR11483198		SRR11483198	UKHSA	Brazil	South America	2020-03-25	Human	Human			32	B
SRR11550444		SRR11550444	UKHSA	England & Wales	Europe	2020-04-03	Human	Human			32	C
SRR11575791		SRR11575791	UKHSA	India	Asia	2020-03-31	Human	Human		Faeces	32	A
SRR1157894		SRR1157894	Enterobase	USA	North America	2009	Poultry products	Poultry	Avian	CHICKEN BREAST	32	B
SRR1157945		SRR1157945	Enterobase	Peru	South America	2011	Food	Feed	Plant	cat's claw powder (herbal product)	32	B
SRR1158047		SRR1158047	Enterobase	USA	North America	2009	Poultry	Poultry	Avian	chicken	32	A
SRR11600413		SRR11600413	UKHSA	England & Wales	Europe	2020-04-14	Human	Human			32	B
SRR11607194		SRR11607194	UKHSA	UK	Europe	2020-04-15	Human	Human		Faeces	32	B
SRR1164504		SRR1164504	Enterobase	Cote d'Ivoire	Africa	2011	Other animals	Wild Animal	Invertebrates	snails	32	A
SRR11646547		SRR11646547	UKHSA	UK	Europe	2020-04-21	Human	Human			32	C
SRR11741602		SRR11741602	UKHSA	England & Wales	Europe	2020-04-29	Human	Human		Faeces	32	C
SRR1175787		SRR1175787	Enterobase	Mexico	North America	2012	Food	Environment	Plant	papaya	32	B
SRR11832414		SRR11832414	UKHSA	England & Wales	Europe	2020-05-12	Human	Human		Faeces	32	B
SRR1188481		SRR1188481	Enterobase	USA	North America	2006	Other animals	Livestock	Equine	Horse	32	A
SRR11903190		SRR11903190	UKHSA	England & Wales	Europe	2020-05-19	Human	Human		Faeces	32	B
SRR11919939		SRR11919939	UKHSA	England & Wales	Europe	2020-05-26	Human	Human		Faeces	32	B
SRR11919941		SRR11919941	UKHSA	England & Wales	Europe	2020-05-26	Human	Human		Faeces	32	A
SRR1195658		SRR1195658	Enterobase	USA	North America	2013	Poultry products	Poultry	Avian	Boneless skinless chicken breast	32	A
SRR11968838		SRR11968838	UKHSA	England & Wales	Europe	2020-05-29	Human	Human		Faeces	32	B
SRR12039678		SRR12039678	UKHSA	England & Wales	Europe	2020-06-09	Human	Human		Faeces	32	C
SRR12062841		SRR12062841	UKHSA	UK	Europe	2020-06-10	Human	Human			32	B
SRR1212330		SRR1212330	Enterobase	Thailand	Asia	2011	Food	Aquatic	Shellfish	frz calamari rings	32	A
SRR12123596		SRR12123596	UKHSA	England & Wales	Europe	2020-06-17	Human	Human		Faeces	32	B
SRR12129005		SRR12129005	UKHSA	UK	Europe	2020-06-09	Human	Human		Faeces	32	B
SRR12200454		SRR12200454	UKHSA	England & Wales	Europe	2020-06-30	Human	Human		Faeces	32	C
SRR12200458		SRR12200458	UKHSA	England & Wales	Europe	2020-06-30	Human	Human		Faeces	32	A
SRR12218939		SRR12218939	UKHSA	UK	Europe	2020-07-02	Human	Human		Faeces	32	C
SRR12218946		SRR12218946	UKHSA	England & Wales	Europe	2020-07-03	Human	Human		Faeces	32	C
SRR12323742		SRR12323742	UKHSA	UK	Europe	2020-07-13	Human	Human		Faeces	32	B
SRR12323764		SRR12323764	UKHSA	England & Wales	Europe	2020-07-15	Human	Human		Faeces	32	B
SRR12323768		SRR12323768	UKHSA	UK	Europe	2020-07-13	Human	Human		Urine	32	B
SRR12354798		SRR12354798	UKHSA	England & Wales	Europe	2020-07-20	Human	Human		Faeces	32	B
SRR12354800		SRR12354800	UKHSA	UK	Europe	2020-07-17	Human	Human		Faeces	32	C
SRR12362764		SRR12362764	UKHSA	England & Wales	Europe	2020-07-21	Food	Food			32	C
SRR1238788		SRR1238788	Enterobase	USA	North America	2006	Poultry products	Food	Avian	Chicken Kiev	32	A
SRR12396145		SRR12396145	UKHSA	England & Wales	Europe	2020-07-22	Human	Human			32	B
SRR12396153		SRR12396153	UKHSA	England & Wales	Europe	2020-07-23	Human	Human		Faeces	32	B
SRR12403925		SRR12403925	UKHSA	England & Wales	Europe	2020-07-23	Human	Human		Faeces	32	B
SRR12403931		SRR12403931	UKHSA	UK	Europe	2020-07-24	Human	Human		Faeces	32	C
SRR12403947		SRR12403947	UKHSA	England & Wales	Europe	2020-07-24	Human	Human		Faeces	32	C
SRR12404019		SRR12404019	UKHSA	England & Wales	Europe	2020-07-27	Human	Human		Faeces	32	B
SRR12404020		SRR12404020	UKHSA	UK	Europe	2020-07-24	Human	Human		Faeces	32	C
SRR12404026		SRR12404026	UKHSA	UK	Europe	2020-07-24	Human	Human		Faeces	32	C
SRR12416129		SRR12416129	UKHSA	England & Wales	Europe	2020-07-28	Human	Human			32	B
SRR12416141		SRR12416141	UKHSA	UK	Europe	2020-07-29	Human	Human		Faeces	32	B
SRR12416143		SRR12416143	UKHSA	England & Wales	Europe	2020-07-28	Human	Human		Faeces	32	B
SRR12416144		SRR12416144	UKHSA	England & Wales	Europe	2020-07-29	Human	Human		Faeces	32	B
SRR12416150		SRR12416150	UKHSA	England & Wales	Europe	2020-07-28	Human	Human		Faeces	32	B
SRR12430850		SRR12430850	UKHSA	England & Wales	Europe	2020-07-30	Human	Human			32	B
SRR12430851		SRR12430851	UKHSA	England & Wales	Europe	2020-07-30	Human	Human			32	B
SRR12430883		SRR12430883	UKHSA	UK	Europe	2020-07-31	Human	Human		Faeces	32	B
SRR12450357		SRR12450357	UKHSA	England & Wales	Europe	2020-08-04	Human	Human		Faeces	32	B
SRR12450363		SRR12450363	UKHSA	England & Wales	Europe	2020-08-04	Human	Human		Faeces	32	B
SRR12450379		SRR12450379	UKHSA	England & Wales	Europe	2020-08-04	Human	Human		Faeces	32	B
SRR12455318		SRR12455318	UKHSA	England & Wales	Europe	2020-08-05	Human	Human			32	C
SRR12455320		SRR12455320	UKHSA	UK	Europe	2020-08-06	Human	Human			32	B
SRR12470499		SRR12470499	UKHSA	England & Wales	Europe	2020-08-10	Human	Human		Faeces	32	C
SRR12470504		SRR12470504	UKHSA	England & Wales	Europe	2020-08-10	Human	Human		Faeces	32	B
SRR1249088		SRR1249088	Enterobase	Mexico	North America	2013	Food	Environment	Plant	pecan halves	32	A
SRR12495616		SRR12495616	UKHSA	England & Wales	Europe	2020-08-11	Human	Human		Faeces	32	B
SRR12495624		SRR12495624	UKHSA	England & Wales	Europe	2020-08-10	Human	Human		Faeces	32	B
SRR12515686		SRR12515686	UKHSA	England & Wales	Europe	2020-08-18	Food	Food			32	C
SRR12541497		SRR12541497	UKHSA	England & Wales	Europe	2020-08-18	Human	Human		Faeces	32	B
SRR12574226		SRR12574226	UKHSA	England & Wales	Europe	2020-08-19	Human	Human		Faeces	32	B
SRR12574333		SRR12574333	UKHSA	England & Wales	Europe	2020-08-20	Human	Human			32	B
SRR12574334		SRR12574334	UKHSA	UK	Europe	2020-08-21	Human	Human		Faeces	32	B
SRR12574336		SRR12574336	UKHSA	England & Wales	Europe	2020-08-20	Human	Human		Faeces	32	B
SRR12574348		SRR12574348	UKHSA	England & Wales	Europe	2020-08-19	Human	Human		Faeces	32	B
SRR12574354		SRR12574354	UKHSA	UK	Europe	2020-08-21	Human	Human		Faeces	32	A
SRR12574371		SRR12574371	UKHSA	England & Wales	Europe	2020-08-20	Human	Human		Faeces	32	B
SRR12574416		SRR12574416	UKHSA	England & Wales	Europe	2020-08-20	Human	Human			32	B
SRR1258567		SRR1258567	Enterobase	Egypt	Africa	2013	Food	Environment	Plant	dried parsley	32	B
SRR12594904		SRR12594904	UKHSA	England & Wales	Europe	2020-08-24	Human	Human		Faeces	32	B
SRR12594905		SRR12594905	UKHSA	France	Europe	2020-08-24	Human	Human		Faeces	32	B
SRR12598774		SRR12598774	UKHSA	England & Wales	Europe	2020-08-25	Human	Human		Faeces	32	A
SRR12598782		SRR12598782	UKHSA	UK	Europe	2020-08-25	Human	Human		Faeces	32	B
SRR12598956		SRR12598956	UKHSA	England & Wales	Europe	2020-08-26	Human	Human		Faeces	32	B
SRR12626275		SRR12626275	UKHSA	England & Wales	Europe	2020-08-27	Human	Human		Faeces	32	B
SRR12626298		SRR12626298	UKHSA	UK	Europe	2020-08-27	Human	Human			32	B
SRR12626301		SRR12626301	UKHSA	England & Wales	Europe	2020-08-27	Human	Human		Faeces	32	B
SRR12628609		SRR12628609	UKHSA	England & Wales	Europe	2020-09-02	Human	Human		Faeces	32	B
SRR12628614		SRR12628614	UKHSA	England & Wales	Europe	2020-09-01	Human	Human		Faeces	32	B
SRR12645881		SRR12645881	UKHSA	England & Wales	Europe	2020-09-03	Environmental	Environmental			32	C
SRR12645889		SRR12645889	UKHSA	England & Wales	Europe	2020-09-03	Environmental	Environmental			32	C
SRR12645934		SRR12645934	UKHSA	England & Wales	Europe	2020-09-03	Food	Food			32	C
SRR1264975		SRR1264975	Enterobase	El Salvador	North America	2013	Food	Food	Plant	pumpkin seed powder	32	B
SRR1264986		SRR1264986	Enterobase	USA	North America	2003	Other animals	Livestock	Swine	Porcine Lung	32	A
SRR12655754		SRR12655754	UKHSA	England & Wales	Europe	2020-09-02	Human	Human			32	B
SRR12655762		SRR12655762	UKHSA	England & Wales	Europe	2020-09-03	Human	Human		Faeces	32	B
SRR12655802		SRR12655802	UKHSA	England & Wales	Europe	2020-09-02	Human	Human		Faeces	32	B
SRR12655805		SRR12655805	UKHSA	England & Wales	Europe	2020-09-03	Food	Food			32	C
SRR12672342		SRR12672342	UKHSA	England & Wales	Europe	2020-09-09	Human	Human			32	B
SRR12672361		SRR12672361	UKHSA	England & Wales	Europe	2020-09-08	Human	Human		Faeces	32	B
SRR12672370		SRR12672370	UKHSA	England & Wales	Europe	2020-09-08	Human	Human		Faeces	32	B
SRR12762325		SRR12762325	UKHSA	UK	Europe	2020-09-22	Human	Human		Faeces	32	B
SRR12768430		SRR12768430	UKHSA	England & Wales	Europe	2020-09-25	Human	Human		Faeces	32	A
SRR12770039		SRR12770039	UKHSA	England & Wales	Europe	2020-08-21	Other animals	Animal			32	B
SRR12770044		SRR12770044	UKHSA	England & Wales	Europe	2020-08-21	Other animals	Animal			32	B
SRR12770068		SRR12770068	UKHSA	England & Wales	Europe	2020-06-12	Human	Human			32	B
SRR12770151		SRR12770151	UKHSA	England & Wales	Europe	2019-09-02	Human	Human		Faeces	32	B
SRR12770178		SRR12770178	UKHSA	Mexico	North America	2019-10-23	Human	Human		Faeces	32	B
SRR12770183		SRR12770183	UKHSA	England & Wales	Europe	2020-08-24	Unknown	Other			32	B
SRR12770229		SRR12770229	UKHSA	England & Wales	Europe	2019-10-28	Human	Human		Faeces	32	B
SRR12770265		SRR12770265	UKHSA	England & Wales	Europe	2019-06-28	Human	Human			32	B
SRR12770272		SRR12770272	UKHSA	England & Wales	Europe	2020-09-07	Human	Human		Faeces	32	B
SRR12770283		SRR12770283	UKHSA	England & Wales	Europe	2020-08-27	Food	Food			32	B
SRR12770310		SRR12770310	UKHSA	England & Wales	Europe	2019-11-07	Human	Human			32	B
SRR12775696		SRR12775696	UKHSA	England & Wales	Europe	2020-09-28	Human	Human		Faeces	32	B
SRR12806918		SRR12806918	UKHSA	England & Wales	Europe	2020-09-29	Human	Human		Urine	32	B
SRR12806919		SRR12806919	UKHSA	England & Wales	Europe	2020-09-29	Human	Human		Faeces	32	B
SRR12806921		SRR12806921	UKHSA	England & Wales	Europe	2020-09-29	Human	Human		Faeces	32	B
SRR12806925		SRR12806925	UKHSA	England & Wales	Europe	2020-09-29	Human	Human		Faeces	32	A
SRR12806934		SRR12806934	UKHSA	England & Wales	Europe	2020-09-29	Human	Human		Faeces	32	B
SRR1282397		SRR1282397	Enterobase	USA	North America	2003	Other animals	Livestock	Swine	Porcine	32	A
SRR12826274		SRR12826274	UKHSA	England & Wales	Europe	2020-10-06	Human	Human		Faeces	32	A
SRR12826330		SRR12826330	UKHSA	England & Wales	Europe	2020-09-29	Human	Human		Faeces	32	B
SRR12826356		SRR12826356	UKHSA	England & Wales	Europe	2020-10-06	Human	Human		Faeces	32	B
SRR12827090		SRR12827090	UKHSA	England & Wales	Europe	2020-10-06	Human	Human			32	B
SRR12828197		SRR12828197	UKHSA	England & Wales	Europe	2020-09-30	Human	Human			32	A
SRR1284699		SRR1284699	Enterobase	USA	North America	2003	Other animals	Livestock	Swine	Porcine Tissue	32	A
SRR1284729		SRR1284729	Enterobase	USA	North America	2003	Other animals	Livestock	Bovine	Bovine Feces	32	A
SRR12851374		SRR12851374	UKHSA	UK	Europe	2020-10-09	Human	Human		Faeces	32	B
SRR12879945		SRR12879945	UKHSA	UK	Europe	2018-07-09	Human	Human		Faeces	32	C
SRR12885503		SRR12885503	UKHSA	England & Wales	Europe	2020-10-13	Human	Human		Faeces	32	B
SRR12885506		SRR12885506	UKHSA	England & Wales	Europe	2020-10-13	Human	Human		Faeces	32	B
SRR12887427		SRR12887427	UKHSA	UK	Europe	2020-10-15	Human	Human		Faeces	32	B
SRR12916529		SRR12916529	UKHSA	England & Wales	Europe	2020-10-15	Human	Human		Faeces	32	A
SRR1292242		SRR1292242	Enterobase	USA	North America	2006	Other animals	Livestock	Swine	Porcine	32	A
SRR1292254		SRR1292254	Enterobase	USA	North America	2006	Other animals	Livestock	Swine	Porcine (colon)	32	A
SRR1292305		SRR1292305	Enterobase	Mexico	North America	2007	Food	Food	Dairy	fresh cheese	32	B
SRR1292313		SRR1292313	Enterobase	USA	North America	2006	Animal feed	Livestock	Bovine	Bovine (feed-grain pellets)	32	A
SRR12938513		SRR12938513	UKHSA	England & Wales	Europe	2020-10-19	Human	Human			32	B
SRR12959021		SRR12959021	UKHSA	England & Wales	Europe	2020-10-22	Food	Food			32	C
SRR12959023		SRR12959023	UKHSA	England & Wales	Europe	2020-10-22	Food	Food			32	C
SRR12982333		SRR12982333	UKHSA	England & Wales	Europe	2020-10-23	Human	Human		Faeces	32	B
SRR1299292		SRR1299292	Enterobase	USA	North America	2002	Poultry products	Poultry	Avian	Chicken breasts	32	A
SRR12995416		SRR12995416	UKHSA	England & Wales	Europe	2020-10-26	Human	Human			32	B
SRR13004341		SRR13004341	UKHSA	England & Wales	Europe	2020-10-28	Human	Human		Faeces	32	C
SRR13004355		SRR13004355	UKHSA	UK	Europe	2020-10-27	Human	Human		Faeces	32	B
SRR1300556		SRR1300556	Enterobase	USA	North America	2006	Other animals	Livestock	Bovine	Bovine (feces)	32	A
SRR13020568		SRR13020568	UKHSA	England & Wales	Europe	2020-11-02	Other animals	Animal			32	B
SRR13020572		SRR13020572	UKHSA	England & Wales	Europe	2020-11-02	Unknown	Other			32	B
SRR13020577		SRR13020577	UKHSA	England & Wales	Europe	2020-11-02	Other animals	Animal			32	B
SRR13020580		SRR13020580	UKHSA	England & Wales	Europe	2020-11-02	Unknown	Other			32	B
SRR13020586		SRR13020586	UKHSA	England & Wales	Europe	2020-11-02	Unknown	Other			32	B
SRR13020587		SRR13020587	UKHSA	England & Wales	Europe	2020-11-02	Other animals	Animal			32	B
SRR13020588		SRR13020588	UKHSA	England & Wales	Europe	2020-11-02	Other animals	Animal			32	B
SRR13020589		SRR13020589	UKHSA	England & Wales	Europe	2020-11-02	Food	Food			32	A
SRR13020591		SRR13020591	UKHSA	England & Wales	Europe	2020-11-02	Other animals	Animal			32	B
SRR13020594		SRR13020594	UKHSA	England & Wales	Europe	2020-11-02	Environmental	Environmental			32	B
SRR13020598		SRR13020598	UKHSA	England & Wales	Europe	2020-11-02	Unknown	Other			32	B
SRR13020603		SRR13020603	UKHSA	England & Wales	Europe	2020-11-02	Other animals	Animal			32	B
SRR13020605		SRR13020605	UKHSA	England & Wales	Europe	2020-11-02	Unknown	Other			32	B
SRR13020606		SRR13020606	UKHSA	England & Wales	Europe	2020-11-02	Food	Food			32	B
SRR13020607		SRR13020607	UKHSA	England & Wales	Europe	2020-11-02	Environmental	Environmental			32	C
SRR13020608		SRR13020608	UKHSA	England & Wales	Europe	2020-11-02	Unknown	Other			32	A
SRR1302850		SRR1302850	Enterobase	USA	North America	2007	Other animals	Livestock	Swine	Porcine (necropsy-intestine)	32	B
SRR13050268		SRR13050268	UKHSA	England & Wales	Europe	2020-10-30	Human	Human		Faeces	32	B
SRR13050270		SRR13050270	UKHSA	England & Wales	Europe	2020-10-30	Human	Human		Faeces	32	C
SRR13058073		SRR13058073	UKHSA	England & Wales	Europe	2020-11-04	Food	Food			32	C
SRR13058116		SRR13058116	UKHSA	England & Wales	Europe	2020-11-04	Human	Human		Faeces	32	B
SRR13088104		SRR13088104	UKHSA	UK	Europe	2020-11-09	Human	Human		Faeces	32	B
SRR13093777		SRR13093777	UKHSA	England & Wales	Europe	2020-11-12	Human	Human		Blood	32	B
SRR13093780		SRR13093780	UKHSA	England & Wales	Europe	2020-11-10	Food	Food			32	C
SRR13093786		SRR13093786	UKHSA	England & Wales	Europe	2020-11-10	Food	Food			32	C
SRR13093795		SRR13093795	UKHSA	UK	Europe	2020-11-12	Human	Human			32	B
SRR13128527		SRR13128527	UKHSA	UK	Europe	2020-11-11	Human	Human		Faeces	32	A
SRR13128530		SRR13128530	UKHSA	England & Wales	Europe	2020-11-11	Human	Human		Faeces	32	B
SRR13128535		SRR13128535	UKHSA	England & Wales	Europe	2020-11-11	Human	Human		Blood	32	A
SRR13194501		SRR13194501	UKHSA	England & Wales	Europe	2020-11-25	Human	Human			32	B
SRR13239215		SRR13239215	UKHSA	England & Wales	Europe	2020-12-01	Human	Human			32	B
SRR13247949		SRR13247949	UKHSA	England & Wales	Europe	2020-12-02	Food	Food			32	C
SRR13247959		SRR13247959	UKHSA	England & Wales	Europe	2020-12-03	Human	Human			32	B
SRR13248023		SRR13248023	UKHSA	England & Wales	Europe	2020-12-02	Human	Human		Faeces	32	B
SRR13248029		SRR13248029	UKHSA	England & Wales	Europe	2020-12-04	Human	Human		Faeces	32	B
SRR13248044		SRR13248044	UKHSA	England & Wales	Europe	2020-12-02	Food	Food			32	C
SRR13248191		SRR13248191	UKHSA	England & Wales	Europe	2020-12-02	Food	Food			32	C
SRR13249113		SRR13249113	UKHSA	England & Wales	Europe	2020-12-03	Food	Food			32	C
SRR13257689		SRR13257689	UKHSA	England & Wales	Europe	2020-12-07	Human	Human		Faeces	32	B
SRR13268987		SRR13268987	UKHSA	England & Wales	Europe	2020-12-09	Food	Food			32	B
SRR13290189		SRR13290189	UKHSA	England & Wales	Europe	2020-12-15	Human	Human		Faeces	32	A
SRR13290202		SRR13290202	UKHSA	England & Wales	Europe	2020-12-15	Food	Food			32	C
SRR13296413		SRR13296413	UKHSA	England & Wales	Europe	2020-12-07	Human	Human		Faeces	32	B
SRR13302647		SRR13302647	UKHSA	England & Wales	Europe	2020-12-08	Food	Food			32	C
SRR13302652		SRR13302652	UKHSA	England & Wales	Europe	2020-12-08	Human	Human		Urine	32	B
SRR13306491		SRR13306491	UKHSA	England & Wales	Europe	2020-12-16	Human	Human		Faeces	32	B
SRR13307306		SRR13307306	UKHSA	England & Wales	Europe	2020-12-16	Human	Human		Faeces	32	A
SRR13307394		SRR13307394	UKHSA	England & Wales	Europe	2020-12-17	Food	Food			32	C
SRR13307395		SRR13307395	UKHSA	England & Wales	Europe	2020-12-17	Food	Food			32	C
SRR13307396		SRR13307396	UKHSA	England & Wales	Europe	2020-12-17	Food	Food			32	C
SRR13307398		SRR13307398	UKHSA	England & Wales	Europe	2020-12-17	Food	Food			32	C
SRR13307404		SRR13307404	UKHSA	England & Wales	Europe	2020-12-17	Food	Food			32	C
SRR13307405		SRR13307405	UKHSA	England & Wales	Europe	2020-12-17	Human	Human			32	C
SRR13308429		SRR13308429	UKHSA	England & Wales	Europe	2020-12-17	Food	Food			32	C
SRR13308453		SRR13308453	UKHSA	England & Wales	Europe	2020-12-17	Food	Food			32	C
SRR13332540		SRR13332540	UKHSA	England & Wales	Europe	2020-12-21	Human	Human			32	B
SRR13340767		SRR13340767	UKHSA	England & Wales	Europe	2020-12-22	Food	Food			32	C
SRR13340778		SRR13340778	UKHSA	England & Wales	Europe	2020-12-22	Food	Food			32	C
SRR13340780		SRR13340780	UKHSA	England & Wales	Europe	2020-12-22	Human	Human		Faeces	32	A
SRR13340787		SRR13340787	UKHSA	England & Wales	Europe	2020-12-22	Human	Human		Faeces	32	A
SRR13340791		SRR13340791	UKHSA	England & Wales	Europe	2020-12-22	Human	Human		Faeces	32	B
SRR1346247		SRR1346247	Enterobase	USA	North America	2013	Food	Food	Plant	brewer's yeast	32	B
SRR1346249		SRR1346249	Enterobase	USA	North America	2013	Food	Food	Plant	brewer's yeast	32	B
SRR1346318		SRR1346318	Enterobase	USA	North America	2013	Environmental	Environment	Soil/Dust	environmental sponge	32	A
SRR1384498		SRR1384498	Enterobase	USA	North America	2010	Environmental	Environment	Soil/Dust	swab	32	B
SRR1422638		SRR1422638	Enterobase	USA	North America	2002	Other animals	Livestock	Bovine	Bovine Liver	32	A
SRR1422662		SRR1422662	Enterobase	USA	North America	2002	Other animals	Livestock	Bovine	Bovine Tissue	32	A
SRR1461812		SRR1461812	Enterobase	USA	North America	2002	Other animals	Livestock	Swine	Porcine Tissue	32	A
SRR1481663		SRR1481663	Enterobase	USA	North America	2010	Environmental	Environment	Soil/Dust	swab	32	B
SRR1501463		SRR1501463	Enterobase	USA	North America	2002	Other animals	Livestock	Swine	Porcine Tissue	32	A
SRR1501625		SRR1501625	Enterobase	USA	North America	2007	Other animals	Livestock	Bovine	Bovine (feces)	32	A
SRR1503322		SRR1503322	Enterobase	USA	North America	2010	Animal feed	Feed	Meat	meat and bone meal	32	A
SRR1505416		SRR1505416	Enterobase	USA	North America	2007	Other animals	Livestock	Ovine	Caprine (feces)	32	A
SRR1505419		SRR1505419	Enterobase	USA	North America	2007	Other animals	Livestock	Equine	Equine (feces)	32	B
SRR1505420		SRR1505420	Enterobase	USA	North America	2007	Other animals	Livestock	Camelid	Camel (si)	32	B
SRR1505421		SRR1505421	Enterobase	USA	North America	2007	Other animals	Livestock	Equine	Equine (feces)	32	B
SRR1505422		SRR1505422	Enterobase	USA	North America	2007	Other animals	Livestock	Bovine	Bovine (feces)	32	B
SRR1505426		SRR1505426	Enterobase	USA	North America	2007	Other animals	Livestock	Camelid	Camel (feces)	32	B
SRR1505435		SRR1505435	Enterobase	USA	North America	2007	Environmental	Environment	ND	environmental	32	B
SRR1505436		SRR1505436	Enterobase	USA	North America	2007	Other animals	Livestock	Equine	Equine (feces)	32	B
SRR1505450		SRR1505450	Enterobase	USA	North America	2007	Other animals	Livestock	Ovine	Ovine (feces)	32	A
SRR1505456		SRR1505456	Enterobase	USA	North America	2007	Other animals	Livestock	Bovine	Bovine (feces)	32	A
SRR1505460		SRR1505460	Enterobase	USA	North America	2007	Environmental	Environment	ND	environmental	32	B
SRR1505471		SRR1505471	Enterobase	USA	North America	2007	Other animals	Livestock	Camelid	Camel (feces)	32	B
SRR1505475		SRR1505475	Enterobase	USA	North America	2007	Other animals	Livestock	Equine	Equine (feces)	32	B
SRR1505487		SRR1505487	Enterobase	USA	North America	2007	Environmental	Environment	ND	environmental	32	B
SRR1505488		SRR1505488	Enterobase	USA	North America	2007	Other animals	Livestock	Bovine	Bovine (feces)	32	B
SRR1511486		SRR1511486	Enterobase	USA	North America	2007	Environmental	Environment	ND	environmental	32	A
SRR1511490		SRR1511490	Enterobase	USA	North America	2007	Other animals	Livestock	Camelid	Camel (feces)	32	B
SRR1511499		SRR1511499	Enterobase	USA	North America	2007	Other animals	Wild Animal	Rodent	Mouse (necropsy)	32	B
SRR1511539		SRR1511539	Enterobase	USA	North America	2007	Other animals	Wild animal	Equine	Equine (feces)	32	B
SRR1511565		SRR1511565	Enterobase	USA	North America	2007	Other animals	Livestock	Bovine	Bovine (intestine)	32	A
SRR1511572		SRR1511572	Enterobase	USA	North America	2007	Environmental	Environment	ND	environmental	32	B
SRR1511577		SRR1511577	Enterobase	USA	North America	2007	Environmental	Environment	ND	environmental	32	B
SRR1511585		SRR1511585	Enterobase	USA	North America	2007	Other animals	ND	Avian	Avian (carcass)	32	A
SRR1521513		SRR1521513	Enterobase	USA	North America	2007	Other animals	Livestock	Bovine	Bovine (feces)	32	A
SRR1528517		SRR1528517	Enterobase	USA	North America	2007	Animal feed	Livestock	Bovine	Bovine (feed)	32	A
SRR1528522		SRR1528522	Enterobase	USA	North America	2007	Other animals	Livestock	Bovine	Bovine (necropsy)	32	A
SRR1534825		SRR1534825	Enterobase	USA	North America	2007	Other animals	Livestock	Bovine	Bovine (necropsy-mesenteric lymph node)	32	A
SRR1534846		SRR1534846	Enterobase	USA	North America	2007	Other animals	ND	Canine	Canine (necropsy)	32	A
SRR1535719		SRR1535719	Enterobase	USA	North America	2013	Food	Environment	Plant	cilantro	32	B
SRR1537503		SRR1537503	Enterobase	USA	North America	2007	Other animals	Livestock	Bovine	Bovine (necropsy)	32	A
SRR1539573		SRR1539573	Enterobase	USA	North America	2007	Other animals	Livestock	Livestock	Bovine (necropsy-mesenteric lymph node)	32	A
SRR1539614		SRR1539614	Enterobase	USA	North America	2007	Other animals	ND	Canine	Canine (feces)	32	B
SRR1539624		SRR1539624	Enterobase	USA	North America	2007	Other animals	Livestock	Bovine	Bovine (feces)	32	B
SRR1544357		SRR1544357	Enterobase	USA	North America	2007	Other animals	ND	Canine	Canine (bal)	32	B
SRR1544360		SRR1544360	Enterobase	USA	North America	2009	Environmental	Environment	Soil/Dust	environmental swab	32	B
SRR1544363		SRR1544363	Enterobase	Egypt	Africa	2013	Food	Food	Plant	lemon grass tea	32	B
SRR1562653		SRR1562653	Enterobase	USA	North America	2003	Food	Livestock	Swine	Porcine Liver	32	A
SRR1566241		SRR1566241	Enterobase	USA	North America	2014	Food	Food	Dairy	parmesan cheese, shelf stable grated	2146	A
SRR1566312		SRR1566312	Enterobase	USA	North America	2012	Environmental	Environment	Water	ND	32	B
SRR1566315		SRR1566315	Enterobase	USA	North America	2012	Environmental	Environment	Water	ND	32	B
SRR1566350		SRR1566350	Enterobase	USA	North America	2012	Environmental	Environment	Soil/Dust	sediment	32	B
SRR1566362		SRR1566362	Enterobase	USA	North America	2012	Environmental	Environment	Soil/Dust	sediment	32	B
SRR1566370		SRR1566370	Enterobase	USA	North America	2012	Environmental	Environment	Soil/Dust	sediment	32	B
SRR1566526		SRR1566526	Enterobase	USA	North America	2012	Environmental	Environment	Soil/Dust	sediment	32	B
SRR1566599		SRR1566599	Enterobase	USA	North America	2012	Environmental	Environment	Water	ND	32	B
SRR1567099		SRR1567099	Enterobase	USA	North America	2012	Environmental	Environment	Water	ND	32	B
SRR1567134		SRR1567134	Enterobase	USA	North America	2012	Environmental	Environment	Water	ND	32	B
SRR1567168		SRR1567168	Enterobase	USA	North America	2012	Environmental	Environment	Water	ND	32	B
SRR1567360		SRR1567360	Enterobase	USA	North America	2012	Environmental	Environment	Water	ND	32	B
SRR1569593		SRR1569593	Enterobase	USA	North America	2014	Food	Food	Dairy	parmesan cheese, shelf stable grated	2146	A
SRR1573090		SRR1573090	Enterobase	USA	North America	2014	Poultry	Poultry	Avian	Chicken	32	A
SRR1573115		SRR1573115	Enterobase	USA	North America	2014	Environmental	Environment	Soil/Dust	Chicken Cage	32	A
SRR1573130		SRR1573130	Enterobase	USA	North America	2014	Poultry	Poultry	Avian	Chicken	32	A
SRR1576022		SRR1576022	Enterobase	USA	North America	2006-04-14	Environmental	environmental/other			32	B
SRR1576551		SRR1576551	Enterobase	USA	North America	2003	Other animals	Livestock	Equine	Equine Feces	32	B
SRR1584540		SRR1584540	Enterobase	USA	North America	2012	Environmental	Environment	ND	environmental	32	A
SRR1584548		SRR1584548	Enterobase	USA	North America	2013	Environmental	Environment	ND	environmental	32	A
SRR1586570		SRR1586570	Enterobase	USA	North America	2003	Food	Livestock	Swine	Porcine Liver	32	A
SRR1586588		SRR1586588	Enterobase	USA	North America	2013	Environmental	Environment	Soil/Dust	swab	32	A
SRR1609674		SRR1609674	Enterobase	USA	North America	2010	Environmental	Environment	Soil/Dust	swab	32	B
SRR1614288		SRR1614288	Enterobase	Brazil	South America	2014	Animal feed	Livestock	Swine	natural pig ears	32	B
SRR1614910		SRR1614910	Enterobase	USA	North America	2014	Human	Human	Stool	Age: 30-39	32	A
SRR1614911		SRR1614911	Enterobase	USA	North America	2014	Human	Human	Stool	Age: 30-39	32	A
SRR1614993		SRR1614993	Enterobase	USA	North America	2013	Environmental	Environment	Soil/Dust	swab	32	A
SRR1615204		SRR1615204	Enterobase	USA	North America	2013	Animal feed	Feed	Animal Feed	pet food (kibble)	32	A
SRR1615207		SRR1615207	Enterobase	USA	North America	2013	Food	Environmental	produce	plant	32	A
SRR1615980		SRR1615980	Enterobase	USA	North America	2003	Animal feed	Feed	Animal Feed	poultry feed	32	A
SRR1616748		SRR1616748	Enterobase	USA	North America	2013	Human	Human	Stool	Age: 20-29	32	A
SRR1616755		SRR1616755	Enterobase	USA	North America	2013	Other animals		Lamb		32	A
SRR1616756		SRR1616756	Enterobase	USA	North America	Unknown	Human	clinical			32	A
SRR1616757		SRR1616757	Enterobase	USA	North America	2013	Human		stool		32	A
SRR1616758		SRR1616758	Enterobase	USA	North America	Unknown	Human	clinical			32	A
SRR1616759		SRR1616759	Enterobase	USA	North America	2013	Human		stool		32	A
SRR1616795		SRR1616795	Enterobase	USA	North America	2014	Human	Human	Blood	Age: 60-69	32	A
SRR1616799		SRR1616799	Enterobase	USA	North America	2012	Human		stool		32	A
SRR1616804		SRR1616804	Enterobase	USA	North America	2014	Human		swab		32	A
SRR1616805		SRR1616805	Enterobase	USA	North America	2014	Human		stool		32	A
SRR1616806		SRR1616806	Enterobase	USA	North America	2014	Human		stool		32	A
SRR1616807		SRR1616807	Enterobase	USA	North America	Unknown	Human	Human	stool		32	A
SRR1616809		SRR1616809	Enterobase	USA	North America	Unknown	Human	clinical			32	A
SRR1619571		SRR1619571	Enterobase	USA	North America	2004	Animal feed	Feed	Animal Feed	bulk feed	32	A
SRR1636525		SRR1636525	Enterobase	USA	North America	2014	Other animals	Wild Animal	Swine	feces	32	B
SRR1636529		SRR1636529	Enterobase	USA	North America	2014	Other animals	Wild Animal	Swine	feces	32	B
SRR1636989		SRR1636989	Enterobase	USA	North America	2013	Food		produce		32	A
SRR1637033		SRR1637033	Enterobase	USA	North America	2013	Food		produce		32	A
SRR1637051		SRR1637051	Enterobase	USA	North America	2013	Food		produce		32	A
SRR1644561		SRR1644561	Enterobase	USA	North America	2014	Other animals	Wild Animal	Swine	feces	32	B
SRR1646525		SRR1646525	Enterobase	USA	North America	2013	Environmental	Environment	Soil/Dust	environmental swab	32	A
SRR1646550		SRR1646550	Enterobase	USA	North America	2013	Environmental	Environment	Soil/Dust	environmental swab	32	A
SRR1646567		SRR1646567	Enterobase	USA	North America	2013-06-11	Environmental	environmental/other			32	A
SRR1646568		SRR1646568	Enterobase	USA	North America	2013-06-11	Environmental	environmental/other			32	A
SRR1646575		SRR1646575	Enterobase	USA	North America	2013	Food	Environment	Plant	fines	32	A
SRR1648151		SRR1648151	Enterobase	USA	North America	2012	Other animals	Wild Animal	Avian	seagull	32	A
SRR1648161		SRR1648161	Enterobase	USA	North America	2012	Other animals	Wild Animal	Avian	seagull	32	A
SRR1653364		SRR1653364	Enterobase	USA	North America	2014	Environmental	Environment	Soil/Dust	environmental swab	2146	A
SRR1653392		SRR1653392	Enterobase	USA	North America	2014	Environmental	Environment	Soil/Dust	environmental swab	2146	A
SRR1653414		SRR1653414	Enterobase	USA	North America	2014	Environmental	Environment	Soil/Dust	environmental swab	2146	A
SRR1653419		SRR1653419	Enterobase	USA	North America	2014	Environmental	Environment	Soil/Dust	environmental swab	2146	A
SRR1653426		SRR1653426	Enterobase	USA	North America	2014	Environmental	Environment	Soil/Dust	environmental swab	2146	A
SRR1653432		SRR1653432	Enterobase	USA	North America	2014	Environmental	Environment	Soil/Dust	environmental swab	2146	A
SRR1653433		SRR1653433	Enterobase	USA	North America	2014	Environmental	Environment	Soil/Dust	environmental swab	2146	A
SRR1653434		SRR1653434	Enterobase	USA	North America	2014	Environmental	Environment	Soil/Dust	environmental swab	2146	A
SRR1653441		SRR1653441	Enterobase	USA	North America	2014	Environmental	Environment	Soil/Dust	environmental swab	2146	A
SRR1653442		SRR1653442	Enterobase	USA	North America	2014	Environmental	Environment	Soil/Dust	environmental swab	2146	A
SRR1653448		SRR1653448	Enterobase	USA	North America	2014	Environmental	Environment	Soil/Dust	environmental swab	2146	A
SRR1653449		SRR1653449	Enterobase	USA	North America	2014	Environmental	Environment	Soil/Dust	environmental swab	2146	A
SRR1654337		SRR1654337	Enterobase	USA	North America	2014	Human		stool		32	A
SRR1658074		SRR1658074	Enterobase	India	Asia	2010	Food	Aquatic	Shellfish	frozen cut crab	32	B
SRR1659019		SRR1659019	Enterobase	China	Asia	2014	Food	Aquatic	Shellfish	frozen iqf scallops adductors	32	B
SRR1660408		SRR1660408	Enterobase	USA	North America	2012	Other animals	Wild Animal	Avian	seagull	32	A
SRR1664264		SRR1664264	Enterobase	USA	North America	2005	Food	Livestock	Swine	Pork Chop	32	A
SRR1664279		SRR1664279	Enterobase	USA	North America	2014	Food	Environment	Plant	sweet basil (dried)	32	B
SRR1686505		SRR1686505	Enterobase	USA	North America	2005	Poultry	Poultry	Avian	Young chicken rinse	32	A
SRR1686506		SRR1686506	Enterobase	USA	North America	2005	Other animals	Livestock	Swine	ND	32	A
SRR1686535		SRR1686535	Enterobase	USA	North America	2006	Poultry	Poultry	Avian	Chicken	32	A
SRR1686546		SRR1686546	Enterobase	USA	North America	2004	Poultry	Poultry	Avian	Young chicken rinse	32	A
SRR1686644		SRR1686644	Enterobase	USA	North America	2000	Poultry	Poultry	Avian	Chicken	32	B
SRR1687196		SRR1687196	Enterobase	USA	North America	2013	Environmental	Environment	ND	environmental	32	A
SRR1693288		SRR1693288	Enterobase	USA	North America	2010	Food	Environment	Plant	parsley	32	B
SRR1693408		SRR1693408	Enterobase	USA	North America	2010	Food	Environment	Plant	parsley	32	B
SRR1694046		SRR1694046	Enterobase	USA	North America	2012	Other animals	Wild Animal	Avian	seagull	32	A
SRR1694089		SRR1694089	Enterobase	USA	North America	2012	Other animals	Wild Animal	Avian	seagull	32	B
SRR1694093		SRR1694093	Enterobase	USA	North America	2012	Other animals	Wild Animal	Avian	seagull	32	A
SRR1696475		SRR1696475	Enterobase	USA	North America	2013	Environmental	Environment	Soil/Dust	environmental swab	32	A
SRR1696476		SRR1696476	Enterobase	USA	North America	2013	Environmental	Environment	ND	environmental	32	A
SRR1696484		SRR1696484	Enterobase	USA	North America	2013	Environmental	Environment	Soil/Dust	environmental swab	32	A
SRR1696650		SRR1696650	Enterobase	USA	North America	2013	Environmental	Environment	Soil/Dust	environmental swab	32	A
SRR1702368		SRR1702368	Enterobase	USA	North America	2013	Environmental	Environment	Soil/Dust	environmental	32	A
SRR1703342		SRR1703342	Enterobase	USA	North America	2014-09-18	Human	Human	Stool		32	A
SRR1703343		SRR1703343	Enterobase	USA	North America	2014-07-23	Human	Human	Stool		32	A
SRR1703344		SRR1703344	Enterobase	USA	North America	2014-06-21	Human	Human	Blood		32	A
SRR1705608		SRR1705608	Enterobase	USA	North America	2012	Environmental	Environment	Soil/Dust	environmental swab	32	A
SRR1713653		SRR1713653	Enterobase	USA	North America	2012	Other animals	Wild animal	Avian	seagull	32	A
SRR1722873		SRR1722873	Enterobase	USA	North America	2007	Other animals	Livestock	Bovine	ND	32	B
SRR1722877		SRR1722877	Enterobase	USA	North America	2007	Other animals	Livestock	Bovine	ND	32	A
SRR1722878		SRR1722878	Enterobase	USA	North America	2007	Other animals	Livestock	Bovine	ND	32	A
SRR1722879		SRR1722879	Enterobase	USA	North America	2007	Other animals	Livestock	Bovine	ND	32	A
SRR1722883		SRR1722883	Enterobase	USA	North America	2007	Other animals	Livestock	Bovine	ND	32	A
SRR1722884		SRR1722884	Enterobase	USA	North America	2007	Other animals	Livestock	Bovine	ND	32	A
SRR1724660		SRR1724660	Enterobase	USA	North America	Unknown	Human	clinical			32	A
SRR1724661		SRR1724661	Enterobase	USA	North America	Unknown	Human	clinical			32	A
SRR1724662		SRR1724662	Enterobase	USA	North America	Unknown	Human	clinical			32	A
SRR1724663		SRR1724663	Enterobase	USA	North America	2014-07-11	Human	Human	Stool		32	A
SRR1724664		SRR1724664	Enterobase	USA	North America	Unknown	Human	clinical			32	A
SRR1724665		SRR1724665	Enterobase	USA	North America	2014-05-24	Human	Human	Stool		32	A
SRR1724666		SRR1724666	Enterobase	USA	North America	Unknown	Human	clinical			32	A
SRR1724667		SRR1724667	Enterobase	USA	North America	2014-05-19	Human	Human	Stool		32	A
SRR1724668		SRR1724668	Enterobase	USA	North America	2014-05-17	Human	Human	Stool		32	A
SRR1728723		SRR1728723	Enterobase	USA	North America	2007	Other animals	Livestock	Bovine	ND	32	A
SRR1744025		SRR1744025	Enterobase	USA	North America	2007	Other animals	Livestock	Bovine	ND	32	B
SRR1744054		SRR1744054	Enterobase	USA	North America	2007	Other animals	Livestock	Bovine	ND	32	B
SRR1744062		SRR1744062	Enterobase	USA	North America	2007	Other animals	Livestock	Bovine	ND	32	B
SRR1745538		SRR1745538	Enterobase	Turkey	Asia	2012	Poultry products	Poultry	Avian	chicken meat	32	B
SRR1745554		SRR1745554	Enterobase	Turkey	Asia	2012	Poultry products	Poultry	Avian	chicken meat	32	B
SRR1745556		SRR1745556	Enterobase	USA	North America	2012	Poultry products	Poultry	Avian	egg yolks	32	A
SRR1745619		SRR1745619	Enterobase	Turkey	Asia	2012	Poultry products	Poultry	Avian	chicken meat	32	B
SRR1752875		SRR1752875	Enterobase	USA	North America	2011	Food	Environment	Plant	cilantro	32	B
SRR1763805		SRR1763805	Enterobase	USA	North America	2010	Environmental	Environment	Soil/Dust	swab	32	B
SRR1763847		SRR1763847	Enterobase	USA	North America	2010	Environmental	Environment	Soil/Dust	swab	32	B
SRR1763855		SRR1763855	Enterobase	USA	North America	2010	Environmental	Environment	Soil/Dust	swab	32	B
SRR1767812		SRR1767812	Enterobase	USA	North America	2013	Food	Livestock	Swine	raw pork	32	A
SRR1774064		SRR1774064	Enterobase	USA	North America	2012	Poultry products	Food	Avian	product-eggs-raw-whole	32	A
SRR1777992		SRR1777992	Enterobase	Canada	North America	2006	Poultry products	Food	Avian	dried egg powder	32	A
SRR1785067		SRR1785067	Enterobase	Mexico	North America	2009	Food	Food	Fish	fried charal (sardines)	32	B
SRR1791291		SRR1791291	Enterobase	USA	North America	2013	Environmental	Environment	ND	environmental	32	A
SRR1791292		SRR1791292	Enterobase	USA	North America	2013	Environmental	Environment	Soil/Dust	environmental swab	32	A
SRR1791379		SRR1791379	Enterobase	USA	North America	2013	Environmental	Environment	ND	environmental	32	A
SRR1791381		SRR1791381	Enterobase	USA	North America	2013	Environmental	Environment	Soil/Dust	environmental swab	32	A
SRR1792721		SRR1792721	Enterobase	Mexico	North America	2011	Food	Environment	jalapeno peppers	fresh	32	B
SRR1805681		SRR1805681	Enterobase	Brazil	South America	2005	Animal feed	ND	ND	bacon flavored bones	32	B
SRR1810850		SRR1810850	Enterobase	Turkey	Asia	2012	Poultry products	Poultry	Avian	chicken meat	32	B
SRR1810851		SRR1810851	Enterobase	Turkey	Asia	2012	Poultry products	Poultry	Avian	chicken meat	32	B
SRR1810872		SRR1810872	Enterobase	Turkey	Asia	2012	Poultry products	Poultry	Avian	chicken meat	32	B
SRR1812796		SRR1812796	Enterobase	Turkey	Asia	2012	Poultry products	Poultry	Avian	chicken meat	32	B
SRR1812814		SRR1812814	Enterobase	Turkey	Asia	2012	Poultry products	Poultry	Avian	chicken meat	32	B
SRR1812815		SRR1812815	Enterobase	Turkey	Asia	2012	Poultry products	Poultry	Avian	chicken meat	32	B
SRR1812829		SRR1812829	Enterobase	Turkey	Asia	2012	Poultry products	Poultry	Avian	chicken meat	32	B
SRR1812857		SRR1812857	Enterobase	Turkey	Asia	2012	Poultry products	Poultry	Avian	chicken meat	32	B
SRR1812878		SRR1812878	Enterobase	Turkey	Asia	2012	Poultry products	Poultry	Avian	chicken meat	32	B
SRR1813428		SRR1813428	Enterobase	USA	North America	2014	Poultry	Poultry	Avian	chicken	32	A
SRR1814277		SRR1814277	Enterobase	Unknown	Unknown	Unknown	Unknown				32	B
SRR1815370		SRR1815370	Enterobase	Unknown	Unknown	Unknown	Unknown				32	A
SRR1815374		SRR1815374	Enterobase	Unknown	Unknown	Unknown	Unknown				32	A
SRR1815375		SRR1815375	Enterobase	Unknown	Unknown	Unknown	Unknown				32	A
SRR1815504		SRR1815504	Enterobase	Unknown	Unknown	Unknown	Unknown				32	A
SRR1816496		SRR1816496	Enterobase	Unknown	Unknown	Unknown	Unknown				32	A
SRR1816497		SRR1816497	Enterobase	Unknown	Unknown	Unknown	Unknown				32	A
SRR1816501		SRR1816501	Enterobase	Unknown	Unknown	Unknown	Unknown				32	A
SRR1816516		SRR1816516	Enterobase	Unknown	Unknown	Unknown	Unknown				32	B
SRR1816521		SRR1816521	Enterobase	Unknown	Unknown	Unknown	Unknown				32	A
SRR1816535		SRR1816535	Enterobase	Unknown	Unknown	Unknown	Unknown				32	A
SRR1816552		SRR1816552	Enterobase	Unknown	Unknown	Unknown	Unknown				32	B
SRR1816554		SRR1816554	Enterobase	Unknown	Unknown	Unknown	Unknown				32	B
SRR1822308		SRR1822308	Enterobase	USA	North America	2006	Poultry products	Poultry	Avian	chicken breast	32	A
SRR1840720		SRR1840720	Enterobase	Unknown	Unknown	Unknown	Food	Food	Plant	pasta	32	A
SRR1849368		SRR1849368	Enterobase	USA	North America	2012	Poultry products	Food	Avian	product-eggs-raw-yolks	32	A
SRR1916072		SRR1916072	Enterobase	Turkey	Asia	2012	Poultry products	Poultry	Avian	chicken meat	32	B
SRR1916073		SRR1916073	Enterobase	Turkey	Asia	2012	Poultry products	Poultry	Avian	chicken meat	32	B
SRR1916080		SRR1916080	Enterobase	Turkey	Asia	2012	Poultry products	Poultry	Avian	chicken meat	32	B
SRR1916087		SRR1916087	Enterobase	Turkey	Asia	2012	Poultry products	Poultry	Avian	chicken meat	32	B
SRR1916099		SRR1916099	Enterobase	Turkey	Asia	2012	Poultry products	Poultry	Avian	chicken meat	32	B
SRR1916101		SRR1916101	Enterobase	Turkey	Asia	2012	Food	Livestock	ND	offal	32	B
SRR1916109		SRR1916109	Enterobase	Turkey	Asia	2012	Poultry products	Poultry	Avian	chicken meat	32	B
SRR1916110		SRR1916110	Enterobase	Turkey	Asia	2012	Poultry products	Poultry	Avian	chicken meat	32	B
SRR1916111		SRR1916111	Enterobase	Turkey	Asia	2012	Poultry products	Poultry	Avian	chicken meat	32	B
SRR1916122		SRR1916122	Enterobase	Turkey	Asia	2012	Poultry products	Poultry	Avian	chicken meat	32	B
SRR1916126		SRR1916126	Enterobase	Turkey	Asia	2012	Poultry products	Poultry	Avian	chicken meat	32	B
SRR1918962		SRR1918962	Enterobase	USA	North America	2014	Poultry	Poultry	Avian	chicken	32	A
SRR1950912		SRR1950912	Enterobase	USA	North America	2014	Poultry	Poultry	Avian	chicken	32	A
SRR1950926		SRR1950926	Enterobase	USA	North America	2014	Poultry	Poultry	Avian	turkey	32	A
SRR1973782		SRR1973782	Enterobase	USA	North America	2014	Poultry	Poultry	Avian	chicken	32	A
SRR1973794		SRR1973794	Enterobase	USA	North America	2014	Poultry	Poultry	Avian	chicken	32	A
SRR1973807		SRR1973807	Enterobase	USA	North America	2014	Poultry	Poultry	Avian	chicken	32	A
SRR1973973		SRR1973973	Enterobase	Turkey	Asia	2012	Poultry products	Poultry	Avian	chicken meat	32	B
SRR1973976		SRR1973976	Enterobase	USA	North America	2014	Poultry	Poultry	Avian	chicken	32	B
SRR1974142		SRR1974142	Enterobase	USA	North America	2014	Poultry	Poultry	Avian	chicken	32	A
SRR1976240		SRR1976240	Enterobase	USA	North America	2014	Poultry	Poultry	Avian	chicken	32	A
SRR1982036		SRR1982036	Enterobase	USA	North America	2014	Poultry	Poultry	Avian	chicken	32	A
SRR1995520		SRR1995520	Enterobase	USA	North America	2014	Poultry	Poultry	Avian	chicken	32	A
SRR2011433		SRR2011433	Enterobase	Mexico	North America	2012	Environmental	Environment	Water	ND	32	B
SRR2035396		SRR2035396	Enterobase	USA	North America	2014	Poultry	Poultry	Avian	chicken	32	A
SRR2035398		SRR2035398	Enterobase	USA	North America	2014	Poultry	Poultry	Avian	chicken	32	A
SRR2039136		SRR2039136	Enterobase	USA	North America	2010	Environmental	Environment	Soil/Dust	environmental swab	32	A
SRR2039255		SRR2039255	Enterobase	USA	North America	2014	Poultry	Poultry	Avian	chicken	32	A
SRR2040619		SRR2040619	Enterobase	China	Asia	2015	Food	Environment	Plant	white pepper powder	32	B
SRR2047295		SRR2047295	Enterobase	USA	North America	2014	Poultry	Poultry	Avian	turkey	32	A
SRR2058144		SRR2058144	Enterobase	USA	North America	2006	Food	Food	Plant	soy lecithin fluid	32	A
SRR2058155		SRR2058155	Enterobase	China	Asia	2006	Other animals	Aquatic animal	Shellfish	crawfish	32	A
SRR2058156		SRR2058156	Enterobase	China	Asia	2006	Other animals	Aquatic animal	Shellfish	crawfish	32	A
SRR2058160		SRR2058160	Enterobase	Mexico	North America	2006	Food	Food	Composite food	chocolate candy pieces	32	A
SRR2067976		SRR2067976	Enterobase	USA	North America	2015	Food	Food	Bovine	Product-Raw-Intact-Beef	32	A
SRR2075027		SRR2075027	Enterobase	USA	North America	2015	Animal feed	Feed	Animal Feed	dog food	32	B
SRR2075034		SRR2075034	Enterobase	USA	North America	2014	Environmental	Environment	Water	ND	32	B
SRR2075155		SRR2075155	Enterobase	USA	North America	2001	Animal feed	Feed	Animal Feed	animal feed	32	A
SRR2075287		SRR2075287	Enterobase	USA	North America	2014	Environmental	Environment	Water	ND	32	B
SRR2077261		SRR2077261	Enterobase	USA	North America	2014	Other animals	Livestock	Swine	porcine spleen	32	A
SRR2082822		SRR2082822	Enterobase	USA	North America	2006	Food	Livestock	Swine	pork chop	32	B
SRR2082840		SRR2082840	Enterobase	USA	North America	2006	Food	Livestock	Swine	pork chop	32	B
SRR2082954		SRR2082954	Enterobase	USA	North America	2010	Poultry products	Poultry	Avian	chicken breast	32	B
SRR2086969		SRR2086969	Enterobase	USA	North America	2015	Environmental	Environment	Soil/Dust	environmental swabs	32	B
SRR2086970		SRR2086970	Enterobase	USA	North America	2015	Environmental	Environment	Soil/Dust	environmental swabs	32	B
SRR2086971		SRR2086971	Enterobase	USA	North America	2015	Animal feed	Feed	Animal Feed	dog treat	32	B
SRR2086979		SRR2086979	Enterobase	USA	North America	2015	Environmental	Environment	Soil/Dust	environmental swabs	32	B
SRR2086980		SRR2086980	Enterobase	USA	North America	2015	Animal feed	Feed	Animal Feed	dog treat	32	B
SRR2086985		SRR2086985	Enterobase	USA	North America	2015	Environmental	Environment	Soil/Dust	environmental swabs	32	B
SRR2086986		SRR2086986	Enterobase	USA	North America	2015	Environmental	Environment	Soil/Dust	environmental swabs	32	B
SRR2086990		SRR2086990	Enterobase	USA	North America	2015	Environmental	Environment	Soil/Dust	environmental swabs	32	B
SRR2086991		SRR2086991	Enterobase	USA	North America	2015	Environmental	Environment	Soil/Dust	environmental swabs	32	B
SRR2087002		SRR2087002	Enterobase	USA	North America	2015	Environmental	Environment	Soil/Dust	environmental swabs	32	B
SRR2087003		SRR2087003	Enterobase	USA	North America	2015	Environmental	Environment	Soil/Dust	environmental swabs	32	B
SRR2096598		SRR2096598	Enterobase	USA	North America	2014	Food	Livestock	Bovine	Ground Beef	32	B
SRR2102489		SRR2102489	Enterobase	USA	North America	2007	Animal feed	Feed	Animal Feed	cattle feed	32	A
SRR2104616		SRR2104616	Enterobase	Mexico	North America	2004	Food	Aquatic	Shellfish	frozen lobster tails	32	B
SRR2124516		SRR2124516	Enterobase	USA	North America	2012	Poultry products	Food	Avian	product-eggs-raw-whole	32	A
SRR2125853		SRR2125853	Enterobase	USA	North America	2015	Poultry products	Poultry	Avian	NRTE (Not-Ready-to-Eat) Comminuted Poultry Exploratory Sampling - Chickens	32	B
SRR2125858		SRR2125858	Enterobase	USA	North America	2015	Other animals	Livestock	Bovine	Animal-Cattle-Beef Cow	32	A
SRR2131022		SRR2131022	Enterobase	USA	North America	2015	Other animals	Livestock	Swine	Animal-Swine-Sow	32	B
SRR2132193		SRR2132193	Enterobase	USA	North America	2014	Poultry products	Poultry	Avian	NRTE (Not-Ready-to-Eat) Comminuted Poultry Exploratory Sampling - Chickens	32	A
SRR2143487		SRR2143487	Enterobase	USA	North America	2015	Environmental	Environment	Soil/Dust	compost	32	A
SRR2156606		SRR2156606	Enterobase	USA	North America	2012	Poultry products	Poultry	ND	product-eggs-raw-whole	32	A
SRR2174067		SRR2174067	Enterobase	USA	North America	2012	Poultry products	Food	Avian	product-eggs-raw-whole	32	A
SRR2184251		SRR2184251	Enterobase	USA	North America	2015	Food	Livestock	Bovine	Product-Raw-Intact-Beef	32	A
SRR2188123		SRR2188123	Enterobase	USA	North America	2015	Other animals	Livestock	Swine	Animal-Swine-Sow	32	A
SRR2188127		SRR2188127	Enterobase	USA	North America	2015	Other animals	Livestock	Bovine	Animal-Cattle-Dairy Cow	32	B
SRR2353201		SRR2353201	Enterobase	USA	North America	Unknown	Human	Human	stool		32	B
SRR2353813		SRR2353813	Enterobase	USA	North America	2015	Other animals	Livestock	Swine	Animal-Swine-Roaster Swine	32	A
SRR2353816		SRR2353816	Enterobase	USA	North America	2015	Other animals	Livestock	Swine	Animal-Swine-Roaster Swine	32	A
SRR2354270		SRR2354270	Enterobase	USA	North America	2015	Other animals	Wild Animal	Avian	Nonmeat-Other	32	A
SRR2354272		SRR2354272	Enterobase	USA	North America	2015	Other animals	Livestock	Swine	Animal-Swine-Market Swine	32	A
SRR2354273		SRR2354273	Enterobase	USA	North America	2015	Food	Food	Bovine	Product-Raw-Intact-Beef	32	A
SRR2354275		SRR2354275	Enterobase	USA	North America	2015	Other animals	Livestock	Swine	Animal-Swine-Roaster Swine	32	A
SRR2354278		SRR2354278	Enterobase	USA	North America	2015	Other animals	Livestock	Swine	Animal-Swine-Market Swine	32	A
SRR2354279		SRR2354279	Enterobase	USA	North America	2015	Other animals	Livestock	Swine	Animal-Swine-Roaster Swine	32	A
SRR2354440		SRR2354440	Enterobase	USA	North America	2015	Other animals	Livestock	Swine	Animal-Swine-Roaster Swine	32	A
SRR2354528		SRR2354528	Enterobase	USA	North America	2015	Other animals	Livestock	Swine	Animal-Swine-Roaster Swine	32	A
SRR2407535		SRR2407535	Enterobase	USA	North America	2014	Food	Livestock	Swine	Pork Chop	32	A
SRR2407541		SRR2407541	Enterobase	USA	North America	2014	Food	Livestock	Swine	Pork Chop	32	B
SRR2407544		SRR2407544	Enterobase	USA	North America	2014	Food	Livestock	Swine	Pork Chop	32	A
SRR2407545		SRR2407545	Enterobase	USA	North America	2014	Food	Livestock	Swine	Pork Chop	32	A
SRR2407616		SRR2407616	Enterobase	USA	North America	2014	Poultry products	Poultry	Avian	Ground Turkey	32	A
SRR2407656		SRR2407656	Enterobase	USA	North America	2014	Poultry products	Poultry	Avian	Ground Turkey	32	A
SRR2407674		SRR2407674	Enterobase	USA	North America	2014	Poultry products	Poultry	Avian	Chicken Breast	32	A
SRR2407678		SRR2407678	Enterobase	USA	North America	2014	Poultry products	Poultry	Avian	Chicken Breast	32	A
SRR2407735		SRR2407735	Enterobase	USA	North America	2014	Poultry products	Poultry	Avian	Chicken Wings	32	A
SRR2407763		SRR2407763	Enterobase	USA	North America	2014	Food	Livestock	Bovine	Ground Beef	32	B
SRR2407764		SRR2407764	Enterobase	USA	North America	2014	Food	Livestock	Swine	Pork Chop	32	A
SRR2407791		SRR2407791	Enterobase	USA	North America	2014	Poultry products	Poultry	Avian	chicken breast	32	B
SRR2420878		SRR2420878	Enterobase	USA	North America	2015	Other animals	Livestock	Swine	Animal-Swine-Market Swine	32	A
SRR2420880		SRR2420880	Enterobase	USA	North America	2015	Other animals	Livestock	Swine	Animal-Swine-Market Swine	32	A
[truncated: 3,288 more rows]

## Sheet: Appendix 2 Table 2.
Appendix 2 Table 2. AMR gene presence/absence as determined by ARIBA with the ResFinder database
name	aac_3__II-	aac_3__VIa	aadA-	aadA-_1	aadA-_2	aadA13	aadB	aadE	ant_6__Ia	aph_3___I-	aph_3___III	aph_3___IIa	aph(3')-Ic	aph_4__Ia	aph_6__Ic	spc	strA	strB	blaDHA	blaMOR	bla-_4.match	bla-_6.match	blaCARB_-.match	blaCTX-M-1	blaCTX-M-15	blaCTX-M-65	blaCTX-M-14	blaCTX-M-14b	blaCTX_M_-_5.match	blaOXA_-_16.match	blaTEM_-.match	blaVEB_-.match	catA1	catA2	cat_1	cat_pC194_	cml-	floR	mcr_1.match	QnrB19-.match	QnrD.match	QnrS-.match	oqxA.match	oqxB.match	fosA_6.match	lnu_C_.match	lnu_F_.match	erm_B_.match	mef_B_.match
370009	no	no	no	no	no	no	no	no	no	no	no	no	no	no	no	no	no	no	no	no	no	no	no	no	no	no	no	no	no	no	no	no	no	no	no	no	no	no	no	no	no	no	no	no	no	no	no	no	no
369848	no	no	no	no	no	no	no	no	no	no	no	no	no	no	no	no	no	no	no	no	no	no	no	no	no	no	no	no	no	no	no	no	no	no	no	no	no	no	no	no	no	no	no	no	no	no	no	no	no
228336	no	no	no	no	no	no	no	no	no	no	no	no	no	no	no	no	yes	yes	no	no	no	no	no	no	no	no	no	no	no	no	no	no	no	no	no	no	no	yes	no	no	no	no	no	no	no	no	no	no	no
228334	no	no	no	no	no	no	no	no	no	no	no	no	no	no	no	no	yes	yes	no	no	no	no	no	no	no	no	no	no	no	no	no	no	no	no	no	no	no	yes	no	no	no	no	no	no	no	no	no	no	no
231680	no	no	no	no	no	no	no	no	no	no	no	no	no	no	no	no	yes	no	no	no	no	no	no	no	no	no	no	no	no	no	no	no	no	no	no	no	no	yes	no	no	no	no	no	no	no	no	no	no	no
231670	no	no	no	no	no	no	no	no	no	no	no	no	no	no	no	no	yes	yes	no	no	no	no	no	no	no	no	no	no	no	no	no	no	no	no	no	no	no	no	no	no	no	no	no	no	no	no	no	no	no
340615	no	no	no	no	no	no	no	no	no	no	no	no	no	no	no	no	no	no	no	no	no	no	no	no	no	no	no	no	no	no	no	no	no	no	no	no	no	no	no	no	no	no	no	no	no	no	no	no	no
355037	no	no	no	no	no	no	no	no	no	no	no	no	no	no	no	no	no	no	no	no	no	no	no	no	no	no	no	no	no	no	no	no	no	no	no	no	no	no	no	no	no	no	no	no	no	no	no	no	no
336882	no	no	no	no	no	no	no	no	no	no	no	no	no	no	no	no	no	no	no	no	no	no	no	no	no	no	no	no	no	no	no	no	no	no	no	no	no	no	no	no	no	no	no	no	no	no	no	no	no
347239	no	no	no	no	no	no	no	no	no	no	no	no	no	no	no	no	no	no	no	no	no	no	no	no	no	no	no	no	no	no	no	no	no	no	no	no	no	no	no	no	no	no	no	no	no	no	no	no	no
357107	no	no	no	no	no	no	no	no	no	no	no	no	no	no	no	no	no	no	no	no	no	no	no	no	no	no	no	no	no	no	no	no	no	no	no	no	no	no	no	no	no	no	no	no	no	no	no	no	no
356680	no	no	no	no	no	no	no	no	no	no	no	no	no	no	no	no	no	no	no	no	no	no	no	no	no	no	no	no	no	no	no	no	no	no	no	no	no	no	no	no	no	no	no	no	no	no	no	no	no
248870	no	no	no	no	no	no	no	no	no	no	no	no	no	no	no	no	no	no	no	no	no	no	no	no	no	no	no	no	no	no	no	no	no	no	no	no	no	no	no	no	no	no	no	no	no	no	no	no	no
257410	no	no	no	no	no	no	no	no	no	no	no	no	no	no	no	no	no	no	no	no	no	no	no	no	no	no	no	no	no	no	yes	no	no	no	no	no	no	no	no	no	no	no	no	no	no	no	no	no	no
354514	no	no	no	no	no	no	no	no	no	no	no	no	no	no	no	no	no	no	no	no	no	no	no	no	no	no	no	no	no	no	no	no	no	no	no	no	no	no	no	no	no	no	no	no	no	no	no	no	no
258650	no	no	no	no	no	no	no	no	no	no	no	no	no	no	no	no	yes	yes	no	no	no	no	no	no	no	no	no	no	no	no	no	no	no	no	no	no	no	yes	no	no	no	no	no	no	no	no	no	no	no
328822	no	no	no	no	no	no	no	no	no	no	no	no	no	no	no	no	no	no	no	no	no	no	no	no	no	no	no	no	no	no	no	no	no	no	no	no	no	no	no	no	no	no	no	no	no	no	no	no	no
330927	no	no	no	no	no	no	no	no	no	no	no	no	no	no	no	no	no	no	no	no	no	no	no	no	no	no	no	no	no	no	no	no	no	no	no	no	no	no	no	no	no	no	no	no	no	no	no	no	no
364431	no	no	yes	yes	no	no	no	no	no	no	no	no	no	no	no	no	no	no	no	no	no	no	no	no	no	no	no	no	no	no	no	no	no	no	no	no	yes	no	no	no	no	no	yes	yes	yes	no	no	no	yes
365080	no	no	no	no	no	no	no	no	no	no	no	no	no	no	no	no	no	no	no	no	no	no	no	no	no	no	no	no	no	no	no	no	no	no	no	no	no	no	no	no	no	no	no	no	no	no	no	no	no
367179	no	no	no	no	no	no	no	no	no	no	no	no	no	no	no	no	no	no	no	no	no	no	no	no	no	no	no	no	no	no	no	no	no	no	no	no	no	no	no	no	no	no	no	no	no	no	no	no	no
365082	no	no	no	no	no	no	no	no	no	no	no	no	no	no	no	no	no	no	no	no	no	no	no	no	no	no	no	no	no	no	no	no	no	no	no	no	no	no	no	no	no	no	no	no	no	no	no	no	no
352935	no	no	no	no	no	no	no	no	no	no	no	no	no	no	no	no	no	no	no	no	no	no	no	no	no	no	no	no	no	no	no	no	no	no	no	no	no	no	no	no	no	no	no	no	no	no	no	no	no
367432	no	no	no	no	no	no	no	no	no	no	no	no	no	no	no	no	no	no	no	no	no	no	no	no	no	no	no	no	no	no	no	no	no	no	no	no	no	no	no	no	no	no	no	no	no	no	no	no	no
364258	no	no	no	no	no	no	no	no	no	no	no	no	no	no	no	no	no	no	no	no	no	no	no	no	no	no	no	no	no	no	no	no	no	no	no	no	no	no	no	no	no	no	no	no	no	no	no	no	no
317517	no	no	no	no	no	no	no	no	no	no	no	no	no	no	no	no	yes	yes	no	no	no	no	no	no	no	no	no	no	no	no	no	no	no	no	no	no	no	yes	no	no	no	no	no	no	no	no	no	no	no
318377	no	no	no	no	no	no	no	no	no	no	no	no	no	no	no	no	no	no	no	no	no	no	no	no	no	no	no	no	no	no	no	no	no	no	no	no	no	no	no	no	no	no	no	no	no	no	no	no	no
317423	no	no	no	no	no	no	no	no	no	no	no	no	no	no	no	no	yes	yes	no	no	no	no	no	no	no	no	no	no	no	no	no	no	no	no	no	no	no	yes	no	no	no	no	no	no	no	no	no	no	no
319546	no	no	no	no	no	no	no	no	no	no	no	no	no	no	no	no	yes	yes	no	no	no	no	no	no	no	no	no	no	no	no	no	no	no	no	no	no	no	no	no	no	no	no	no	no	no	no	no	no	no
352916	no	no	no	no	no	no	no	no	no	no	no	no	no	no	no	no	no	no	no	no	no	no	no	no	no	no	no	no	no	no	no	no	no	no	no	no	no	no	no	no	no	no	no	no	no	no	no	no	no
320937	no	no	no	no	no	no	no	no	no	no	no	no	no	no	no	no	no	no	no	no	no	no	no	no	no	no	no	no	no	no	no	no	no	no	no	no	no	no	no	no	no	no	no	no	no	no	no	no	no
319752	no	no	no	no	no	no	no	no	no	no	no	no	no	no	no	no	no	no	no	no	no	no	no	no	no	no	no	no	no	no	no	no	no	no	no	no	no	no	no	no	no	no	no	no	no	no	no	no	no
278316	no	no	no	no	no	no	no	no	no	no	no	no	no	no	no	no	no	no	no	no	no	no	no	no	no	no	no	no	no	no	no	no	no	no	no	no	no	no	no	no	no	no	no	no	no	no	no	no	no
414906	no	no	no	no	no	no	no	no	no	no	no	no	no	no	no	no	yes	yes	no	no	no	no	no	no	no	no	no	no	no	no	no	no	no	no	no	no	no	yes	no	no	no	no	no	no	no	no	no	no	no
380392	no	no	no	no	no	no	no	no	no	no	no	no	no	no	no	no	no	no	no	no	no	no	no	no	no	no	no	no	no	no	no	no	no	no	no	no	no	no	no	no	no	no	no	no	no	no	no	no	no
380778	no	no	no	no	no	no	no	no	no	no	no	no	no	no	no	no	no	no	no	no	no	no	no	no	no	no	no	no	no	no	no	no	no	no	no	no	no	no	no	no	no	no	no	no	no	no	no	no	no
395198	no	no	no	no	no	no	no	no	no	no	no	no	no	no	no	no	no	no	no	no	no	no	no	no	no	no	no	no	no	no	no	no	no	no	no	no	no	no	no	no	no	no	no	no	no	no	no	no	no
395328	no	no	no	no	no	no	no	no	no	no	no	no	no	no	no	no	no	no	no	no	no	no	no	no	no	no	no	no	no	no	no	no	no	no	no	no	no	no	no	no	no	no	no	no	no	no	no	no	no
326643	no	no	no	no	no	no	no	no	no	no	no	no	no	no	no	no	no	no	no	no	no	no	no	no	no	no	no	no	no	no	no	no	no	no	no	no	no	no	no	no	no	no	no	no	no	no	no	no	no
393785	no	no	no	no	no	no	no	no	no	no	no	no	no	no	no	no	no	no	no	no	no	no	no	no	no	no	no	no	no	no	no	no	no	no	no	no	no	no	no	no	no	no	no	no	no	no	no	no	no
325968	no	no	no	no	no	no	no	no	no	no	no	no	no	no	no	no	no	no	no	no	no	no	no	no	no	no	no	no	no	no	no	no	no	no	no	no	no	no	no	no	no	no	no	no	no	no	no	no	no
326047	no	no	no	no	no	no	no	no	no	no	no	no	no	no	no	no	yes	yes	no	no	no	no	no	no	no	no	no	no	no	no	no	no	no	no	no	no	no	no	no	no	no	no	no	no	no	no	no	no	no
1647680	no	no	no	no	no	no	no	no	no	no	no	no	no	no	no	no	no	no	no	no	no	no	no	no	no	no	no	no	no	no	no	no	no	no	no	no	no	no	no	no	no	no	no	no	no	no	no	no	no
1647591	no	no	no	no	no	no	no	no	no	no	no	no	no	no	no	no	no	no	no	no	no	no	no	no	no	no	no	no	no	no	no	no	no	no	no	no	no	no	no	no	no	no	no	no	no	no	no	no	no
1647567	no	no	no	no	no	no	no	no	no	no	no	no	no	no	no	no	no	no	no	no	no	no	no	no	no	no	no	no	no	no	no	no	no	no	no	no	no	no	no	no	no	no	no	no	no	no	no	no	no
374630	no	no	no	no	no	no	no	no	no	no	no	no	no	no	no	no	no	no	no	no	no	no	no	no	no	no	no	no	no	no	no	no	no	no	no	no	no	no	no	no	no	no	no	no	no	no	no	no	no
1650330	no	no	no	no	no	no	no	no	no	no	no	no	no	no	no	no	yes	yes	no	no	no	no	no	no	no	no	no	no	no	no	no	no	no	no	no	no	no	no	no	no	no	no	no	no	no	no	no	no	no
373544	no	no	no	no	no	no	no	no	no	no	no	no	no	no	no	no	yes	yes	no	no	no	no	no	no	no	no	no	no	no	no	no	no	no	no	no	no	no	yes	no	no	no	no	no	no	no	no	no	no	no
372437	no	no	no	no	no	no	no	no	no	no	no	no	no	no	no	no	no	no	no	no	no	no	no	no	no	no	no	no	no	no	no	no	no	no	no	no	no	no	no	no	no	no	no	no	no	no	no	no	no
375117	no	no	no	no	no	no	no	no	no	no	no	no	no	no	no	no	no	no	no	no	no	no	no	no	no	no	no	no	no	no	no	no	no	no	no	no	no	no	no	no	no	no	no	no	no	no	no	no	no
372653	no	no	no	no	no	no	no	no	no	no	no	no	no	no	no	no	no	no	no	no	no	no	no	no	no	no	no	no	no	no	no	no	no	no	no	no	no	no	no	no	no	no	no	no	no	no	no	no	no
427725	no	no	no	no	no	no	no	no	no	no	no	no	no	no	no	no	yes	yes	no	no	no	no	no	no	no	no	no	no	no	no	no	no	no	no	no	no	no	no	no	no	no	no	no	no	no	no	no	no	no
378297	no	no	no	no	no	no	no	no	no	no	no	no	no	no	no	no	yes	yes	no	no	no	no	no	no	no	no	no	no	no	no	no	no	no	no	no	no	no	yes	no	no	no	no	no	no	no	no	no	no	no
403673	no	no	no	no	no	no	no	no	no	no	no	no	no	no	no	no	no	no	no	no	no	no	no	no	no	no	no	no	no	no	no	no	no	no	no	no	no	no	no	no	no	no	no	no	no	no	no	no	no
391096	no	no	no	no	no	no	no	no	no	no	no	no	no	no	no	no	yes	yes	no	no	no	no	no	no	no	no	no	no	no	no	no	no	no	no	no	no	no	yes	no	no	no	no	no	no	no	no	no	no	no
357858	no	no	no	no	no	no	no	no	no	no	no	no	no	no	no	no	no	no	no	no	no	no	no	no	no	no	no	no	no	no	no	no	no	no	no	no	no	no	no	no	no	no	no	no	no	no	no	no	no
383747	no	no	no	no	no	no	no	no	no	no	no	no	no	no	no	no	no	no	no	no	no	no	no	no	no	no	no	no	no	no	no	no	no	no	no	no	no	no	no	no	no	no	no	no	no	no	no	no	no
390969	no	no	no	no	no	no	no	no	no	no	no	no	no	no	no	no	yes	yes	no	no	no	no	no	no	no	no	no	no	no	no	no	no	no	no	no	no	no	no	no	no	no	no	no	no	no	no	no	no	no
383454	no	no	no	no	no	no	no	no	no	no	no	no	no	no	no	no	yes	yes	no	no	no	no	no	no	no	no	no	no	no	no	no	no	no	no	no	no	no	yes	no	no	no	no	no	no	no	no	no	no	no
367167	no	no	no	no	no	no	no	no	no	no	no	no	no	no	no	no	no	no	no	no	no	no	no	no	no	no	no	no	no	no	no	no	no	no	no	no	no	no	no	no	no	no	no	no	no	no	no	no	no
368009	no	no	no	no	no	no	no	no	no	no	no	no	no	no	no	no	no	no	no	no	no	no	no	no	no	no	no	no	no	no	no	no	no	no	no	no	no	no	no	no	no	no	no	no	no	no	no	no	no
365074	no	no	no	no	no	no	no	no	no	no	no	no	no	no	no	no	no	no	no	no	no	no	no	no	no	no	no	no	no	no	no	no	no	no	no	no	no	no	no	no	no	no	no	no	no	no	no	no	no
364958	no	no	no	no	no	no	no	no	no	no	no	no	no	no	no	no	no	no	no	no	no	no	no	no	no	no	no	no	no	no	no	no	no	no	no	no	no	no	no	no	no	no	no	no	no	no	no	no	no
369992	no	no	no	no	no	no	no	no	no	no	no	no	no	no	no	no	no	no	no	no	no	no	no	no	no	no	no	no	no	no	no	no	no	no	no	no	no	no	no	no	no	no	no	no	no	no	no	no	no
369843	no	no	no	no	no	no	no	no	no	no	no	no	no	no	no	no	no	no	no	no	no	no	no	no	no	no	no	no	no	no	no	no	no	no	no	no	no	no	no	no	no	no	no	no	no	no	no	no	no
358771	no	no	no	no	no	no	no	no	no	no	no	no	no	no	no	no	no	no	no	no	no	no	no	no	no	no	no	no	no	no	no	no	no	no	no	no	no	no	no	no	no	no	no	no	no	no	no	no	no
352913	no	no	no	no	no	no	no	no	no	no	no	no	no	no	no	no	no	no	no	no	no	no	no	no	no	no	no	no	no	no	no	no	no	no	no	no	no	no	no	no	no	no	no	no	no	no	no	no	no
353641	no	no	no	no	no	no	no	no	no	no	no	no	no	no	no	no	no	no	no	no	no	no	no	no	no	no	no	no	no	no	no	no	no	no	no	no	no	no	no	no	no	no	no	no	no	no	no	no	no
352894	no	no	no	no	no	no	no	no	no	no	no	no	no	no	no	no	no	no	no	no	no	no	no	no	no	no	no	no	no	no	no	no	no	no	no	no	no	no	no	no	no	no	no	no	no	no	no	no	no
355024	no	no	no	no	no	no	no	no	no	no	no	no	no	no	no	no	no	no	no	no	no	no	no	no	no	no	no	no	no	no	no	no	no	no	no	no	no	no	no	no	no	no	no	no	no	no	no	no	no
355027	no	no	no	no	no	no	no	no	no	no	no	no	no	no	no	no	no	no	no	no	no	no	no	no	no	no	no	no	no	no	no	no	no	no	no	no	no	no	no	no	no	no	no	no	no	no	no	no	no
352581	no	no	no	no	no	no	no	no	no	no	no	no	no	no	no	no	no	no	no	no	no	no	no	no	no	no	no	no	no	no	no	no	no	no	no	no	no	no	no	no	no	no	no	no	no	no	no	no	no
355019	no	no	no	no	no	no	no	no	no	no	no	no	no	no	no	no	no	no	no	no	no	no	no	no	no	no	no	no	no	no	no	no	no	no	no	no	no	no	no	no	no	no	no	no	no	no	no	no	no
355040	no	no	no	no	no	no	no	no	no	no	no	no	no	no	no	no	no	no	no	no	no	no	no	no	no	no	no	no	no	no	no	no	no	no	no	no	no	no	no	no	no	no	no	no	no	no	no	no	no
359888	no	no	no	no	no	no	no	no	no	no	no	no	no	no	no	no	no	no	no	no	no	no	no	no	no	no	no	no	no	no	no	no	no	no	no	no	no	no	no	no	no	no	no	no	no	no	no	no	no
402639	no	no	no	no	no	no	no	no	no	no	no	no	no	no	no	no	no	no	no	no	no	no	no	no	no	no	no	no	no	no	no	no	no	no	no	no	no	no	no	no	no	no	no	no	no	no	no	no	no
355021	no	no	no	no	no	no	no	no	no	no	no	no	no	no	no	no	no	no	no	no	no	no	no	no	no	no	no	no	no	no	no	no	no	no	no	no	no	no	no	no	no	no	no	no	no	no	no	no	no
360773	no	no	no	no	no	no	no	no	no	no	no	no	no	no	no	no	no	no	no	no	no	no	no	no	no	no	no	no	no	no	no	no	no	no	no	no	no	no	no	no	no	no	no	no	no	no	no	no	no
359893	no	no	no	no	no	no	no	no	no	no	no	no	no	no	no	no	no	no	no	no	no	no	no	no	no	no	no	no	no	no	no	no	no	no	no	no	no	no	no	no	no	no	no	no	no	no	no	no	no
306459	no	no	no	no	no	no	no	no	no	no	no	no	no	no	no	no	yes	no	no	no	no	no	no	no	no	no	no	no	no	no	no	no	no	no	no	no	no	no	no	no	no	no	no	no	no	no	no	no	no
335837	no	no	no	no	no	no	no	no	no	no	no	no	no	no	no	no	no	no	no	no	no	no	no	no	no	no	no	no	no	no	no	no	no	no	no	no	no	no	no	no	no	no	no	no	no	no	no	no	no
359895	no	no	no	no	no	no	no	no	no	no	no	no	no	no	no	no	no	no	no	no	no	no	no	no	no	no	no	no	no	no	no	no	no	no	no	no	no	no	no	no	no	no	no	no	no	no	no	no	no
303632	no	no	no	no	no	no	no	no	no	no	no	no	no	no	no	no	yes	yes	no	no	no	no	no	no	no	no	no	no	no	no	no	no	no	no	no	no	no	yes	no	no	no	no	no	no	no	no	no	no	no
359926	no	no	no	no	no	no	no	no	no	no	no	no	no	no	no	no	no	no	no	no	no	no	no	no	no	no	no	no	no	no	no	no	no	no	no	no	no	no	no	no	no	no	no	no	no	no	no	no	no
352546	no	no	no	no	no	no	no	no	no	no	no	no	no	no	no	no	no	no	no	no	no	no	no	no	no	no	no	no	no	no	no	no	no	no	no	no	no	no	no	no	no	no	no	no	no	no	no	no	no
370050	no	no	no	no	no	no	no	no	no	no	no	no	no	no	no	no	no	no	no	no	no	no	no	no	no	no	no	no	no	no	no	no	no	no	no	no	no	no	no	no	no	no	no	no	no	no	no	no	no
370013	no	no	no	no	no	no	no	no	no	no	no	no	no	no	no	no	no	no	no	no	no	no	no	no	no	no	no	no	no	no	no	no	no	no	no	no	no	no	no	no	no	no	no	no	no	no	no	no	no
414096	no	no	no	no	no	no	no	no	no	no	no	no	no	no	no	no	no	no	no	no	no	no	no	no	no	no	no	no	no	no	no	no	no	no	no	no	no	no	no	no	no	no	no	no	no	no	no	no	no
S04778-15	no	no	yes	no	no	no	no	no	no	no	no	no	yes	no	no	no	no	no	no	no	no	no	no	no	no	no	no	no	no	no	no	no	no	no	no	no	no	no	no	no	no	no	no	no	no	no	no	no	no
S04779-15	no	no	yes	no	no	no	no	no	no	no	no	no	yes	no	no	no	no	no	no	no	no	no	no	no	no	no	no	no	no	no	no	no	no	no	no	no	no	no	no	no	no	no	no	no	no	no	no	no	no
S04780-15	no	no	yes	no	no	no	no	no	no	no	no	no	yes	no	no	no	no	no	no	no	no	no	no	no	no	no	no	no	no	no	no	no	no	no	no	no	no	no	no	no	no	no	no	no	no	no	no	no	no
S04781-15	no	no	yes	no	no	no	no	no	no	no	no	no	yes	no	no	no	no	no	no	no	no	no	no	no	no	no	no	no	no	no	no	no	no	no	no	no	no	no	no	no	no	no	no	no	no	no	no	no	no
S04783-15	no	no	yes	no	no	no	no	no	no	no	no	no	yes	no	no	no	no	no	no	no	no	no	no	no	no	no	no	no	no	no	no	no	no	no	no	no	no	no	no	no	no	no	no	no	no	no	no	no	no
S04784-15	no	no	yes	no	no	no	no	no	no	no	no	no	yes	no	no	no	no	no	no	no	no	no	no	no	no	no	no	no	no	no	no	no	no	no	no	no	no	no	no	no	no	no	no	no	no	no	no	no	no
S04785-15	no	no	yes	no	no	no	no	no	no	no	no	no	yes	no	no	no	no	no	no	no	no	no	no	no	no	no	no	no	no	no	no	no	no	no	no	no	no	no	no	no	no	no	no	no	no	no	no	no	no
S04786-15	no	no	yes	no	no	no	no	no	no	no	no	no	yes	no	no	no	no	no	no	no	no	no	no	no	no	no	no	no	no	no	no	no	no	no	no	no	no	no	no	no	no	no	no	no	no	no	no	no	no
S04787-15	no	no	yes	no	no	no	no	no	no	no	no	no	no	no	no	no	no	no	no	no	no	no	no	no	no	no	no	no	no	no	no	no	no	no	no	no	no	no	no	no	no	no	no	no	no	no	no	no	no
S04788-15	no	no	yes	no	no	no	no	no	no	no	no	no	yes	no	no	no	no	no	no	no	no	no	no	no	no	no	no	no	no	no	no	no	no	no	no	no	no	no	no	no	no	no	no	no	no	no	no	no	no
L00430-17	no	no	yes	no	no	no	no	no	no	no	no	no	no	no	no	no	no	no	no	no	no	no	no	no	no	no	no	no	no	no	no	no	no	no	no	no	no	no	no	no	no	no	no	no	no	no	no	no	no
S04789-15	no	no	yes	no	no	no	no	no	no	no	no	no	yes	no	no	no	no	no	no	no	no	no	no	no	no	no	no	no	no	no	no	no	no	no	no	no	no	no	no	no	no	no	no	no	no	no	no	no	no
S04790-15	no	no	yes	no	no	no	no	no	no	no	no	no	yes	no	no	no	no	no	no	no	no	no	no	no	no	no	no	no	no	no	no	no	no	no	no	no	no	no	no	no	no	no	no	no	no	no	no	no	no
S04791-15	no	no	yes	no	no	no	no	no	no	no	no	no	yes	no	no	no	no	no	no	no	no	no	no	no	no	no	no	no	no	no	no	no	no	no	no	no	no	no	no	no	no	no	no	no	no	no	no	no	no
S04928-15	no	no	no	no	no	no	no	no	no	no	no	no	no	no	no	no	no	no	no	no	no	no	no	no	no	no	no	no	no	no	no	no	no	no	no	no	no	no	no	no	no	no	no	no	no	no	no	no	no
S04934-14	no	no	no	no	no	no	no	no	no	no	no	no	no	no	no	no	no	no	no	no	no	no	no	no	no	no	no	no	no	no	no	no	no	no	no	no	no	no	no	no	no	no	no	no	no	no	no	no	no
S05072-14	no	no	no	no	no	no	no	no	no	no	no	no	no	no	no	no	no	no	no	no	no	no	no	no	no	no	no	no	no	no	no	no	no	no	no	no	no	no	no	no	no	no	no	no	no	no	no	no	no
S05082-15	no	no	no	no	no	no	no	no	no	no	no	no	no	no	no	no	no	no	no	no	no	no	no	no	no	no	no	no	no	no	no	no	no	no	no	no	no	no	no	no	no	no	no	no	no	no	no	no	no
S05085-15	no	no	no	no	no	no	no	no	no	no	no	no	no	no	no	no	no	no	no	no	no	no	no	no	no	no	no	no	no	no	no	no	no	no	no	no	no	no	no	no	no	no	no	no	no	no	no	no	no
S05159-14	no	no	no	no	no	no	no	no	no	no	no	no	no	no	no	no	no	no	no	no	no	no	no	no	no	no	no	no	no	no	no	no	no	no	no	no	no	no	no	no	no	no	no	no	no	no	no	no	no
L00458-17	no	no	yes	no	no	no	no	no	no	no	no	no	no	no	no	no	no	no	no	no	no	no	no	no	no	no	no	no	no	no	no	no	no	no	no	no	no	no	no	no	no	no	no	no	no	no	no	no	no
S05349-14	no	no	no	no	no	no	no	no	no	no	no	no	no	no	no	no	no	no	no	no	no	no	no	no	no	no	no	no	no	no	no	no	no	no	no	no	no	no	no	no	no	no	no	no	no	no	no	no	no
S05352-14	no	no	no	no	no	no	no	no	no	no	no	no	no	no	no	no	no	no	no	no	no	no	no	no	no	no	no	no	no	no	no	no	no	no	no	no	no	no	no	no	no	no	no	no	no	no	no	no	no
S05353-14	no	no	no	no	no	no	no	no	no	no	no	no	no	no	no	no	no	no	no	no	no	no	no	no	no	no	no	no	no	no	no	no	no	no	no	no	no	no	no	no	no	no	no	no	no	no	no	no	no
S05358-14	no	no	no	no	no	no	no	no	no	no	no	no	no	no	no	no	no	no	no	no	no	no	no	no	no	no	no	no	no	no	no	no	no	no	no	no	no	no	no	no	no	no	no	no	no	no	no	no	no
S05359-14	no	no	no	no	no	no	no	no	no	no	no	no	no	no	no	no	no	no	no	no	no	no	no	no	no	no	no	no	no	no	no	no	no	no	no	no	no	no	no	no	no	no	no	no	no	no	no	no	no
S05360-14	no	no	no	no	no	no	no	no	no	no	no	no	no	no	no	no	no	no	no	no	no	no	no	no	no	no	no	no	no	no	no	no	no	no	no	no	no	no	no	no	no	no	no	no	no	no	no	no	no
S05362-14	no	no	no	no	no	no	no	no	no	no	no	no	no	no	no	no	no	no	no	no	no	no	no	no	no	no	no	no	no	no	no	no	no	no	no	no	no	no	no	no	no	no	no	no	no	no	no	no	no
S05364-14	no	no	no	no	no	no	no	no	no	no	no	no	no	no	no	no	no	no	no	no	no	no	no	no	no	no	no	no	no	no	no	no	no	no	no	no	no	no	no	no	no	no	no	no	no	no	no	no	no
S05390-15	no	no	no	no	no	no	no	no	no	no	no	no	no	no	no	no	no	no	no	no	no	no	no	no	no	no	no	no	no	no	no	no	no	no	no	no	no	no	no	no	no	no	no	no	no	no	no	no	no
L00460-17	no	no	yes	no	no	no	no	no	no	no	no	no	no	no	no	no	no	no	no	no	no	no	no	no	no	no	no	no	no	no	no	no	no	no	no	no	no	no	no	no	no	no	no	no	no	no	no	no	no
L00503-14	no	no	yes	no	no	no	no	no	no	no	no	no	no	no	no	no	no	no	no	no	no	no	no	no	no	no	no	no	no	no	no	no	no	no	no	no	no	no	no	no	no	no	no	no	no	no	no	no	no
L00505-17	no	no	yes	no	no	no	no	no	no	no	no	no	no	no	no	no	no	no	no	no	no	no	no	no	no	no	no	no	no	no	no	no	no	no	no	no	no	no	no	no	no	no	no	no	no	no	no	no	no
L00511-17	no	no	yes	no	no	no	no	no	no	no	no	no	no	no	no	no	no	no	no	no	no	no	no	no	no	no	no	no	no	no	no	no	no	no	no	no	no	no	no	no	no	no	no	no	no	no	no	no	no
L00539-14	no	no	no	no	no	no	no	no	no	no	no	no	no	no	no	no	no	no	no	no	no	no	no	no	no	no	no	no	no	no	no	no	no	no	no	no	no	no	no	no	no	no	no	no	no	no	no	no	no
L00559-14	no	no	no	no	no	no	no	no	no	no	no	no	no	no	no	no	no	no	no	no	no	no	no	no	no	no	no	no	no	no	no	no	no	no	no	no	no	no	no	no	no	no	no	no	no	no	no	no	no
L00656-17	no	no	yes	no	no	no	no	no	no	no	no	no	no	no	no	no	no	no	no	no	no	no	no	no	no	no	no	no	no	no	no	no	no	no	no	no	no	no	no	no	no	no	no	no	no	no	no	no	no
L00668-17	no	no	no	no	no	no	no	no	no	no	no	no	no	no	no	no	no	no	no	no	no	no	no	no	no	no	no	no	no	no	no	no	no	no	no	no	no	no	no	no	no	no	no	no	no	no	no	no	no
L00692-17	no	no	yes	no	no	no	no	no	no	no	no	no	no	no	no	no	no	no	no	no	no	no	no	no	no	no	no	no	no	no	no	no	no	no	no	no	no	no	no	no	no	no	no	no	no	no	no	no	no
L00701-17	no	no	yes	no	no	no	no	no	no	no	no	no	no	no	no	no	no	no	no	no	no	no	no	no	no	no	no	no	no	no	no	no	no	no	no	no	no	no	no	no	no	no	no	no	no	no	no	no	no
L00702-17	no	no	yes	no	no	no	no	no	no	no	no	no	no	no	no	no	no	no	no	no	no	no	no	no	no	no	no	no	no	no	no	no	no	no	no	no	no	no	no	no	no	no	no	no	no	no	no	no	no
L00703-17	no	no	yes	no	no	no	no	no	no	no	no	no	no	no	no	no	no	no	no	no	no	no	no	no	no	no	no	no	no	no	no	no	no	no	no	no	no	no	no	no	no	no	no	no	no	no	no	no	no
L00704-17	no	no	yes	no	no	no	no	no	no	no	no	no	no	no	no	no	no	no	no	no	no	no	no	no	no	no	no	no	no	no	no	no	no	no	no	no	no	no	no	no	no	no	no	no	no	no	no	no	no
L00705-17	no	no	yes	no	no	no	no	no	no	no	no	no	no	no	no	no	no	no	no	no	no	no	no	no	no	no	no	no	no	no	no	no	no	no	no	no	no	no	no	no	no	no	no	no	no	no	no	no	no
L00706-17	no	no	yes	no	no	no	no	no	no	no	no	no	no	no	no	no	no	no	no	no	no	no	no	no	no	no	no	no	no	no	no	no	no	no	no	no	no	no	no	no	no	no	no	no	no	no	no	no	no
L00743-14	no	no	no	no	no	no	no	no	no	no	no	no	no	no	no	no	no	no	no	no	no	no	no	no	no	no	no	no	no	no	no	no	no	no	no	no	no	no	no	no	no	no	no	no	no	no	no	no	no
L00843-17	no	no	yes	no	no	no	no	no	no	no	no	no	no	no	no	no	no	no	no	no	no	no	no	no	no	no	no	no	no	no	no	no	no	no	no	no	no	no	no	no	no	no	no	no	no	no	no	no	no
L00844-17	no	no	yes	no	no	no	no	no	no	no	no	no	no	no	no	no	no	no	no	no	no	no	no	no	no	no	no	no	no	no	no	no	no	no	no	no	no	no	no	no	no	no	no	no	no	no	no	no	no
L00950-17	no	no	no	no	no	no	no	no	no	no	no	no	no	no	no	no	no	no	no	no	no	no	no	no	no	no	no	no	no	no	no	no	no	no	no	no	no	no	no	no	no	no	no	no	no	no	no	no	no
L00977-17	no	no	yes	no	no	no	no	no	no	no	no	no	no	no	no	no	no	no	no	no	no	no	no	no	no	no	no	no	no	no	no	no	no	no	no	no	no	no	no	no	no	no	no	no	no	no	no	no	no
L00985-17	no	no	no	no	no	no	no	no	no	no	no	no	yes	no	no	no	no	no	no	no	no	no	no	no	no	no	no	no	no	no	yes	no	no	no	no	no	no	no	no	no	no	no	no	no	no	no	no	no	no
L01013-17	no	no	no	no	no	no	no	no	no	no	no	no	no	no	no	no	no	no	no	no	no	no	no	no	no	no	no	no	no	no	no	no	no	no	no	no	no	no	no	no	no	no	no	no	no	no	no	no	no
L01014-17	no	no	no	no	no	no	no	no	no	no	no	no	no	no	no	no	no	no	no	no	no	no	no	no	no	no	no	no	no	no	no	no	no	no	no	no	no	no	no	no	no	no	no	no	no	no	no	no	no
L01053-17	no	no	no	no	no	no	no	no	no	no	no	no	no	no	no	no	no	no	no	no	no	no	no	no	no	no	no	no	no	no	no	no	no	no	no	no	no	no	no	no	no	no	no	no	no	no	no	no	no
L01074-17	no	no	yes	no	no	no	no	no	no	no	no	no	no	no	no	no	no	no	no	no	no	no	no	no	no	no	no	no	no	no	no	no	no	no	no	no	no	no	no	no	no	no	no	no	no	no	no	no	no
L01364-17	no	no	no	no	no	no	no	no	no	no	no	no	no	no	no	no	no	no	no	no	no	no	no	no	no	no	no	no	no	no	no	no	no	no	no	no	no	no	no	no	no	no	no	no	no	no	no	no	no
L01397-17	no	no	no	no	no	no	no	no	no	no	no	no	no	no	no	no	no	no	no	no	no	no	no	no	no	no	no	no	no	no	no	no	no	no	no	no	no	no	no	no	no	no	no	no	no	no	no	no	no
L00177-17	no	no	yes	no	no	no	no	no	no	no	no	no	no	no	no	no	no	no	no	no	no	no	no	no	no	no	no	no	no	no	no	no	no	no	no	no	no	no	no	no	no	no	no	no	no	no	no	no	no
L01398-17	no	no	no	no	no	no	no	no	no	no	no	no	no	no	no	no	no	no	no	no	no	no	no	no	no	no	no	no	no	no	no	no	no	no	no	no	no	no	no	no	no	no	no	no	no	no	no	no	no
L01472-14	no	no	no	no	no	no	no	no	no	no	no	no	no	no	no	no	no	no	no	no	no	no	no	no	no	no	no	no	no	no	no	no	no	no	no	no	no	no	no	no	no	no	no	no	no	no	no	no	no
L01505-16	no	no	yes	yes	no	no	no	no	no	no	no	no	no	yes	no	no	no	no	no	no	no	no	no	no	no	no	no	no	no	no	no	no	no	no	no	no	no	yes	no	no	no	no	no	no	no	no	yes	no	no
L01507-16	no	no	yes	yes	no	no	no	no	no	no	no	no	no	yes	no	no	no	no	no	no	no	no	no	no	no	no	no	no	no	no	no	no	no	no	no	no	no	no	no	no	no	no	no	no	no	no	yes	no	no
L01527-16	no	no	yes	yes	no	no	no	no	no	no	no	no	no	yes	no	no	no	no	no	no	no	no	no	no	no	no	no	no	no	no	no	no	no	no	no	no	no	no	no	no	no	no	no	no	no	no	no	no	no
L01528-16	no	no	yes	no	no	no	no	no	no	no	no	no	no	no	no	no	no	no	no	no	no	no	no	no	no	no	no	no	no	no	no	no	no	no	no	no	no	no	no	no	no	no	no	no	no	no	no	no	no
L01529-14	no	no	no	no	no	no	no	no	no	no	no	no	no	no	no	no	no	no	no	no	no	no	no	no	no	no	no	no	no	no	no	no	no	no	no	no	no	no	no	no	no	no	no	no	no	no	no	no	no
L01531-14	no	no	no	no	no	no	no	no	no	no	no	no	no	no	no	no	no	no	no	no	no	no	no	no	no	no	no	no	no	no	no	no	no	no	no	no	no	no	no	no	no	no	no	no	no	no	no	no	no
L01536-14	no	no	no	no	no	no	no	no	no	no	no	no	no	no	no	no	no	no	no	no	no	no	no	no	no	no	no	no	no	no	no	no	no	no	no	no	no	no	no	no	no	no	no	no	no	no	no	no	no
L01655-17	no	no	yes	no	no	no	no	no	no	no	no	no	no	no	no	no	no	no	no	no	no	no	no	no	no	no	no	no	no	no	no	no	no	no	no	no	no	no	no	no	no	no	no	no	no	no	no	no	no
L00178-17	no	no	yes	no	no	no	no	no	no	no	no	no	no	no	no	no	no	no	no	no	no	no	no	no	no	no	no	no	no	no	no	no	no	no	no	no	no	no	no	no	no	no	no	no	no	no	no	no	no
L01740-14	no	no	no	no	no	no	no	no	no	no	no	no	no	no	no	no	no	no	no	no	no	no	no	no	no	no	no	no	no	no	no	no	no	no	no	no	no	no	no	no	no	no	no	no	no	no	no	no	no
L01774-14	no	no	yes	no	no	no	no	no	no	no	no	no	no	no	no	no	no	no	no	no	no	no	no	no	no	no	no	no	no	no	no	no	no	no	no	no	no	no	no	no	no	no	no	no	no	no	no	no	no
L01846-14	no	no	no	no	no	no	no	no	no	no	no	no	no	no	no	no	no	no	no	no	no	no	no	no	no	no	no	no	no	no	no	no	no	no	no	no	no	no	no	no	no	no	no	no	no	no	no	no	no
L02260-16	no	no	yes	no	no	no	no	no	no	no	no	no	no	no	no	no	no	no	no	no	no	no	no	no	no	no	no	no	no	no	no	no	no	no	no	no	no	no	no	no	no	no	no	no	no	no	no	no	no
L02735-16	no	no	no	no	no	no	no	no	no	no	no	no	no	no	no	no	no	no	no	no	no	no	no	no	no	no	no	no	no	no	no	no	no	no	no	no	no	no	no	no	no	no	no	no	no	no	no	no	no
L02859-16	no	no	no	no	no	no	no	no	no	no	no	no	yes	no	no	no	no	no	no	no	no	no	no	no	no	no	no	no	no	no	yes	no	no	no	no	no	no	no	no	no	no	no	no	no	no	no	no	no	no
L02979-16	no	no	yes	no	no	no	no	no	no	no	no	no	no	no	no	no	no	no	no	no	no	no	no	no	no	no	no	no	no	no	no	no	no	no	no	no	no	no	no	no	no	no	no	no	no	no	no	no	no
L02989-16	no	no	yes	no	no	no	no	no	no	no	no	no	no	no	no	no	no	no	no	no	no	no	no	no	no	no	no	no	no	no	no	no	no	no	no	no	no	no	no	no	no	no	no	no	no	no	no	no	no
L02990-16	no	no	yes	no	no	no	no	no	no	no	no	no	no	no	no	no	no	no	no	no	no	no	no	no	no	no	no	no	no	no	no	no	no	no	no	no	no	no	no	no	no	no	no	no	no	no	no	no	no
L03008-16	no	no	yes	no	no	no	no	no	no	no	no	no	no	no	no	no	no	no	no	no	no	no	no	no	no	no	no	no	no	no	no	no	no	no	no	no	no	no	no	no	no	no	no	no	no	no	no	no	no
L00235-17	no	no	yes	no	no	no	no	no	no	no	no	no	no	no	no	no	no	no	no	no	no	no	no	no	no	no	no	no	no	no	no	no	no	no	no	no	no	no	no	no	no	no	no	no	no	no	no	no	no
L03025-16	no	no	yes	no	no	no	no	no	no	no	no	no	yes	no	no	no	no	no	no	no	no	no	no	no	no	no	no	no	no	no	no	no	no	no	no	no	no	no	no	no	no	no	no	no	no	no	no	no	no
L03821-15	no	no	no	no	no	no	no	no	no	no	no	no	no	no	no	no	no	no	no	no	no	no	no	no	no	no	no	no	no	no	no	no	no	no	no	no	no	no	no	no	no	no	no	no	no	no	no	no	no
S00056-16	no	no	yes	no	no	no	no	no	no	no	no	no	yes	no	no	no	no	no	no	no	no	no	no	no	no	no	no	no	no	no	no	no	no	no	no	no	no	no	no	no	no	no	no	no	no	no	no	no	no
S00057-16	no	no	yes	no	no	no	no	no	no	no	no	no	yes	no	no	no	no	no	no	no	no	no	no	no	no	no	no	no	no	no	no	no	no	no	no	no	no	no	no	no	no	no	no	no	no	no	no	no	no
S00058-16	no	no	yes	no	no	no	no	no	no	no	no	no	yes	no	no	no	no	no	no	no	no	no	no	no	no	no	no	no	no	no	no	no	no	no	no	no	no	no	no	no	no	no	no	no	no	no	no	no	no
S00059-16	no	no	yes	no	no	no	no	no	no	no	no	no	yes	no	no	no	no	no	no	no	no	no	no	no	no	no	no	no	no	no	no	no	no	no	no	no	no	no	no	no	no	no	no	no	no	no	no	no	no
S00060-16	no	no	yes	no	no	no	no	no	no	no	no	no	yes	no	no	no	no	no	no	no	no	no	no	no	no	no	no	no	no	no	no	no	no	no	no	no	no	no	no	no	no	no	no	no	no	no	no	no	no
S00061-16	no	no	yes	no	no	no	no	no	no	no	no	no	yes	no	no	no	no	no	no	no	no	no	no	no	no	no	no	no	no	no	no	no	no	no	no	no	no	no	no	no	no	no	no	no	no	no	no	no	no
S00062-16	no	no	yes	no	no	no	no	no	no	no	no	no	yes	no	no	no	no	no	no	no	no	no	no	no	no	no	no	no	no	no	no	no	no	no	no	no	no	no	no	no	no	no	no	no	no	no	no	no	no
S00063-16	no	no	yes	no	no	no	no	no	no	no	no	no	yes	no	no	no	no	no	no	no	no	no	no	no	no	no	no	no	no	no	no	no	no	no	no	no	no	no	no	no	no	no	no	no	no	no	no	no	no
L00236-17	no	no	no	no	no	no	no	no	no	no	no	no	no	no	no	no	no	no	no	no	no	no	no	no	no	no	no	no	no	no	no	no	no	no	no	no	no	no	no	no	no	no	no	no	no	no	no	no	no
S00064-16	no	no	yes	no	no	no	no	no	no	no	no	no	yes	no	no	no	no	no	no	no	no	no	no	no	no	no	no	no	no	no	no	no	no	no	no	no	no	no	no	no	no	no	no	no	no	no	no	no	no
S00065-16	no	no	yes	no	no	no	no	no	no	no	no	no	yes	no	no	no	no	no	no	no	no	no	no	no	no	no	no	no	no	no	no	no	no	no	no	no	no	no	no	no	no	no	no	no	no	no	no	no	no
S00066-16	no	no	yes	no	no	no	no	no	no	no	no	no	yes	no	no	no	no	no	no	no	no	no	no	no	no	no	no	no	no	no	no	no	no	no	no	no	no	no	no	no	no	no	no	no	no	no	no	no	no
S00223-17	no	no	no	no	no	no	no	no	no	no	no	no	no	no	no	no	no	no	no	no	no	no	no	no	no	no	no	no	no	no	no	no	no	no	no	no	no	no	no	no	no	no	no	no	no	no	no	no	no
S00551-16	no	no	no	no	no	no	no	no	no	no	no	no	no	no	no	no	no	no	no	no	no	no	no	no	no	no	no	no	no	no	no	no	no	no	no	no	no	no	no	no	no	no	no	no	no	no	no	no	no
S00706-14	no	no	no	no	no	no	no	no	no	no	no	no	no	no	no	no	no	no	no	no	no	no	no	no	no	no	no	no	no	no	no	no	no	no	no	no	no	no	no	no	no	no	no	no	no	no	no	no	no
S00915-16	no	no	no	no	no	no	no	no	no	no	no	no	no	no	no	no	no	no	no	no	no	no	no	no	no	no	no	no	no	no	no	no	no	no	no	no	no	no	no	no	no	no	no	no	no	no	no	no	no
S00997-17	no	no	yes	no	no	no	no	no	no	no	no	no	no	no	no	no	no	no	no	no	no	no	no	no	no	no	no	no	no	no	no	no	no	no	no	no	no	no	no	no	no	no	no	no	no	no	no	no	no
S01116-16	no	no	no	no	no	no	no	no	no	no	no	no	no	no	no	no	no	no	no	no	no	no	no	no	no	no	no	no	no	no	no	no	no	no	no	no	no	no	no	no	no	no	no	no	no	no	no	no	no
L00361-17	no	no	no	no	no	no	no	no	no	no	no	no	yes	no	no	no	no	no	no	no	no	no	no	no	no	no	no	no	no	no	yes	no	no	no	no	no	no	no	no	no	no	no	no	no	no	no	no	no	no
S01152-17	no	no	yes	no	no	no	no	no	no	no	no	no	no	no	no	no	no	no	no	no	no	no	no	no	no	no	no	no	no	no	no	no	no	no	no	no	no	no	no	no	no	no	no	no	no	no	no	no	no
S01165-17	no	no	no	no	no	no	no	no	no	no	no	no	no	no	no	no	no	no	no	no	no	no	no	no	no	no	no	no	no	no	no	no	no	no	no	no	no	no	no	no	no	no	no	no	no	no	no	no	no
S01668-16	no	no	no	no	no	no	no	no	no	no	no	no	no	no	no	no	no	no	no	no	no	no	no	no	no	no	no	no	no	no	no	no	no	no	no	no	no	no	no	no	no	no	no	no	no	no	no	no	no
S01703-15	no	no	no	no	no	no	no	no	no	no	no	no	no	no	no	no	no	no	no	no	no	no	no	no	no	no	no	no	no	no	no	no	no	no	no	no	no	no	no	no	no	no	no	no	no	no	no	no	no
S02287-14	no	no	no	no	no	no	no	no	no	no	no	no	no	no	no	no	no	no	no	no	no	no	no	no	no	no	no	no	no	no	no	no	no	no	no	no	no	no	no	no	no	no	no	no	no	no	no	no	no
S02299-14	no	no	no	no	no	no	no	no	no	no	no	no	no	no	no	no	no	no	no	no	no	no	no	no	no	no	no	no	no	no	no	no	no	no	no	no	no	no	no	no	no	no	no	no	no	no	no	no	no
S02412-17	no	no	no	no	no	no	no	no	no	no	no	no	no	no	no	no	no	no	no	no	no	no	no	no	no	no	no	no	no	no	no	no	no	no	no	no	no	no	no	no	no	no	no	no	no	no	no	no	no
S02682-17	no	no	no	no	no	no	no	no	no	no	no	no	no	no	no	no	no	no	no	no	no	no	no	no	no	no	no	no	no	no	no	no	no	no	no	no	no	no	no	no	no	no	no	no	no	no	no	no	no
S04161-15	no	no	no	no	no	no	no	no	no	no	no	no	no	no	no	no	no	no	no	no	no	no	no	no	no	no	no	no	no	no	no	no	no	no	no	no	no	no	no	no	no	no	no	no	no	no	no	no	no
L00420-17	no	no	yes	no	no	no	no	no	no	no	no	no	yes	no	no	no	no	no	no	no	no	no	no	no	no	no	no	no	no	no	yes	no	no	no	no	no	no	no	no	no	no	no	no	no	no	no	no	no	no
S04690-15	no	no	yes	no	no	no	no	no	no	no	no	no	yes	no	no	no	no	no	no	no	no	no	no	no	no	no	no	no	no	no	no	no	no	no	no	no	no	no	no	no	no	no	no	no	no	no	no	no	no
S04691-15	no	no	yes	no	no	no	no	no	no	no	no	no	yes	no	no	no	no	no	no	no	no	no	no	no	no	no	no	no	no	no	no	no	no	no	no	no	no	no	no	no	no	no	no	no	no	no	no	no	no
S04693-15	no	no	yes	no	no	no	no	no	no	no	no	no	yes	no	no	no	no	no	no	no	no	no	no	no	no	no	no	no	no	no	no	no	no	no	no	no	no	no	no	no	no	no	no	no	no	no	no	no	no
S04694-15	no	no	no	no	no	no	no	no	no	no	no	no	no	no	no	no	no	no	no	no	no	no	no	no	no	no	no	no	no	no	no	no	no	no	no	no	no	no	no	no	no	no	no	no	no	no	no	no	no
S04695-15	no	no	yes	no	no	no	no	no	no	no	no	no	yes	no	no	no	no	no	no	no	no	no	no	no	no	no	no	no	no	no	no	no	no	no	no	no	no	no	no	no	no	no	no	no	no	no	no	no	no
S04696-15	no	no	yes	no	no	no	no	no	no	no	no	no	yes	no	no	no	no	no	no	no	no	no	no	no	no	no	no	no	no	no	no	no	no	no	no	no	no	no	no	no	no	no	no	no	no	no	no	no	no
S04697-15	no	no	no	no	no	no	no	no	no	no	no	no	no	no	no	no	no	no	no	no	no	no	no	no	no	no	no	no	no	no	no	no	no	no	no	no	no	no	no	no	no	no	no	no	no	no	no	no	no
S04698-15	no	no	yes	no	no	no	no	no	no	no	no	no	yes	no	no	no	no	no	no	no	no	no	no	no	no	no	no	no	no	no	no	no	no	no	no	no	no	no	no	no	no	no	no	no	no	no	no	no	no
S04776-15	no	no	yes	no	no	no	no	no	no	no	no	no	yes	no	no	no	no	no	no	no	no	no	no	no	no	no	no	no	no	no	no	no	no	no	no	no	no	no	no	no	no	no	no	no	no	no	no	no	no
S04777-15	no	no	yes	no	no	no	no	no	no	no	no	no	yes	no	no	no	no	no	no	no	no	no	no	no	no	no	no	no	no	no	no	no	no	no	no	no	no	no	no	no	no	no	no	no	no	no	no	no	no
L00423-17	no	no	yes	no	no	no	no	no	no	no	no	no	no	no	no	no	no	no	no	no	no	no	no	no	no	no	no	no	no	no	no	no	no	no	no	no	no	no	no	no	no	no	no	no	no	no	no	no	no
DRR002281	no	no	no	no	no	no	no	no	no	no	no	no	no	no	no	no	no	no	no	no	no	yes	no	no	no	no	no	no	no	no	no	no	no	no	no	no	no	no	no	no	no	no	no	no	no	no	no	no	no
DRR016175	no	no	no	no	no	no	no	no	no	no	no	no	no	no	no	no	no	no	no	no	no	no	no	no	no	no	no	no	no	no	no	no	no	no	no	no	no	no	no	no	no	no	no	no	no	no	no	no	no
DRR016176	no	no	yes	no	no	no	no	no	no	no	no	no	yes	no	no	yes	no	no	no	no	no	no	no	no	no	no	no	no	no	no	yes	no	no	no	no	no	no	no	no	no	no	no	no	no	no	no	no	no	no
DRR021403	no	no	yes	no	no	no	no	no	no	no	no	no	no	no	no	no	no	no	no	no	no	no	no	no	no	no	no	no	no	no	no	no	no	no	no	no	no	no	no	no	no	no	no	no	no	no	no	no	no
DRR021404	no	no	yes	no	no	no	no	no	no	no	no	no	no	no	no	no	no	no	no	no	no	no	no	no	no	no	no	no	no	no	no	no	no	no	no	no	no	no	no	no	no	no	no	no	no	no	no	no	no
DRR021405	no	no	yes	no	no	no	no	no	no	no	no	no	no	no	no	no	no	no	no	no	no	no	no	no	no	no	no	no	no	no	no	no	no	no	no	no	no	no	no	no	no	no	no	no	no	no	no	no	no
DRR021406	no	no	yes	no	no	no	no	no	no	no	no	no	no	no	no	no	no	no	no	no	no	no	no	no	no	no	no	no	no	no	no	no	no	no	no	no	no	no	no	no	no	no	no	no	no	no	no	no	no
DRR021407	no	no	yes	no	no	no	no	no	no	no	no	no	no	no	no	no	no	no	no	no	no	no	no	no	no	no	no	no	no	no	no	no	no	no	no	no	no	no	no	no	no	no	no	no	no	no	no	no	no
DRR021408	no	no	yes	no	no	no	no	no	no	no	no	no	no	no	no	no	no	no	no	no	no	no	no	no	no	no	no	no	no	no	no	no	no	no	no	no	no	no	no	no	no	no	no	no	no	no	no	no	no
DRR021409	no	no	yes	no	no	no	no	no	no	no	no	no	no	no	no	no	no	no	no	no	no	no	no	no	no	no	no	no	no	no	no	no	no	no	no	no	no	no	no	no	no	no	no	no	no	no	no	no	no
DRR021410	no	no	yes	no	no	no	no	no	no	no	no	no	no	no	no	no	no	no	no	no	no	no	no	no	no	no	no	no	no	no	no	no	no	no	no	no	no	no	no	no	no	no	no	no	no	no	no	no	no
DRR021411	no	no	yes	no	no	no	no	no	no	no	no	no	no	no	no	no	no	no	no	no	no	no	no	no	no	no	no	no	no	no	no	no	no	no	no	no	no	no	no	no	no	no	no	no	no	no	no	no	no
DRR021412	no	no	yes	no	no	no	no	no	no	no	no	no	no	no	no	no	no	no	no	no	no	no	no	no	no	no	no	no	no	no	no	no	no	no	no	no	no	no	no	no	no	no	no	no	no	no	no	no	no
DRR021413	no	no	yes	no	no	no	no	no	no	no	no	no	no	no	no	no	no	no	no	no	no	no	no	no	no	no	no	no	no	no	no	no	no	no	no	no	no	no	no	no	no	no	no	no	no	no	no	no	no
DRR021414	no	no	yes	no	no	no	no	no	no	no	no	no	no	no	no	no	no	no	no	no	no	no	no	no	no	no	no	no	no	no	no	no	no	no	no	no	no	no	no	no	no	no	no	no	no	no	no	no	no
DRR021415	no	no	yes	no	no	no	no	no	no	no	no	no	no	no	no	no	no	no	no	no	no	no	no	no	no	no	no	no	no	no	no	no	no	no	no	no	no	no	no	no	no	no	no	no	no	no	no	no	no
DRR021416	no	no	yes	no	no	no	no	no	no	no	no	no	yes	no	no	no	no	no	no	no	no	no	no	no	no	no	no	no	no	no	no	no	no	no	no	no	no	no	no	no	no	no	no	no	no	no	no	no	no
DRR021417	no	no	yes	no	no	no	no	no	no	no	no	no	yes	no	no	no	no	no	no	no	no	no	no	no	no	no	no	no	no	no	no	no	no	no	no	no	no	no	no	no	no	no	no	no	no	no	no	no	no
DRR021418	no	no	yes	no	no	no	no	no	no	no	no	no	yes	no	no	no	no	no	no	no	no	no	no	no	no	no	no	no	no	no	no	no	no	no	no	no	no	no	no	no	no	no	no	no	no	no	no	no	no
DRR021419	no	no	yes	no	no	no	no	no	no	no	no	no	yes	no	no	no	no	no	no	no	no	no	no	no	no	no	no	no	no	no	no	no	no	no	no	no	no	no	no	no	no	no	no	no	no	no	no	no	no
DRR021420	no	no	yes	no	no	no	no	no	no	no	no	no	yes	no	no	no	no	no	no	no	no	no	no	no	no	no	no	no	no	no	no	no	no	no	no	no	no	no	no	no	no	no	no	no	no	no	no	no	no
DRR021421	no	no	yes	no	no	no	no	no	no	no	no	no	yes	no	no	no	no	no	no	no	no	no	no	no	no	no	no	no	no	no	no	no	no	no	no	no	no	no	no	no	no	no	no	no	no	no	no	no	no
DRR022715	no	no	no	no	no	no	no	no	no	no	no	no	no	no	no	no	no	no	no	no	no	no	no	no	no	no	no	no	no	no	no	no	no	no	no	no	no	no	no	no	no	no	no	no	no	no	no	no	no
DRR022716	no	no	no	no	no	no	no	no	no	no	no	no	no	no	no	no	no	no	no	no	no	no	no	no	no	no	no	no	no	no	no	no	no	no	no	no	no	no	no	no	no	no	no	no	no	no	no	no	no
DRR022717	no	no	no	no	no	no	no	no	no	no	no	no	no	no	no	no	no	no	no	no	no	no	no	no	no	no	no	no	no	no	no	no	no	no	no	no	no	no	no	no	no	no	no	no	no	no	no	no	no
DRR022718	no	no	yes	no	no	no	no	no	no	no	no	no	yes	no	no	no	no	no	no	no	no	no	no	no	no	no	no	no	no	no	no	no	no	no	no	no	no	no	no	no	no	no	no	no	no	no	no	no	no
DRR022719	no	no	yes	no	no	no	no	no	no	no	no	no	yes	no	no	no	no	no	no	no	no	no	no	no	no	no	no	no	no	no	no	no	no	no	no	no	no	no	no	no	no	no	no	no	no	no	no	no	no
DRR022720	no	no	yes	no	no	no	no	no	no	no	no	no	yes	no	no	no	no	no	no	no	no	no	no	no	no	no	no	no	no	no	no	no	no	no	no	no	no	no	no	no	no	no	no	no	no	no	no	no	no
DRR022721	no	no	no	no	no	no	no	no	no	no	no	no	no	no	no	no	no	no	no	no	no	no	no	no	no	no	no	no	no	no	no	no	no	no	no	no	no	no	no	no	no	no	no	no	no	no	no	no	no
DRR022722	no	no	yes	no	no	no	no	no	no	no	no	no	no	no	no	no	no	no	no	no	no	no	no	no	no	no	no	no	no	no	no	no	no	no	no	no	no	no	no	no	no	no	no	no	no	no	no	no	no
DRR022723	no	no	yes	no	no	no	no	no	no	no	no	no	yes	no	no	no	no	no	no	no	no	no	no	no	no	no	no	no	no	no	no	no	no	no	no	no	no	no	no	no	no	no	no	no	no	no	no	no	no
DRR022724	no	no	yes	no	no	no	no	no	no	no	no	no	yes	no	no	no	no	no	no	no	no	no	no	no	no	no	no	no	no	no	no	no	no	no	no	no	no	no	no	no	no	no	no	no	no	no	no	no	no
DRR022725	no	no	yes	no	no	no	no	no	no	no	no	no	yes	no	no	no	no	no	no	no	no	no	no	no	no	no	no	no	no	no	no	no	no	no	no	no	no	no	no	no	no	no	no	no	no	no	no	no	no
DRR022726	no	no	yes	no	no	no	no	no	no	no	no	no	no	no	no	no	no	no	no	no	no	no	no	no	no	no	no	no	no	no	no	no	no	no	no	no	no	no	no	no	no	no	no	no	no	no	no	no	no
DRR022727	no	no	no	no	no	no	no	no	no	no	no	no	no	no	no	no	no	no	no	no	no	no	no	no	no	no	no	no	no	no	no	no	no	no	no	no	no	no	no	no	no	no	no	no	no	no	no	no	no
DRR022729	no	no	no	no	no	no	no	no	no	no	no	no	no	no	no	no	no	no	no	no	no	no	no	no	no	no	no	no	no	no	no	no	no	no	no	no	no	no	no	no	no	no	no	no	no	no	no	no	no
DRR022730	no	no	no	no	no	no	no	no	no	no	no	no	no	no	no	no	no	no	no	no	no	no	no	no	no	no	no	no	no	no	no	no	no	no	no	no	no	no	no	no	no	no	no	no	no	no	no	no	no
DRR022731	no	no	no	no	no	no	no	no	no	no	no	no	no	no	no	no	no	no	no	no	no	no	no	no	no	no	no	no	no	no	no	no	no	no	no	no	no	no	no	no	no	no	no	no	no	no	no	no	no
DRR022732	no	no	no	no	no	no	no	no	no	no	no	no	no	no	no	no	no	no	no	no	no	no	no	no	no	no	no	no	no	no	no	no	no	no	no	no	no	no	no	no	no	no	no	no	no	no	no	no	no
DRR022733	no	no	no	no	no	no	no	no	no	no	no	no	no	no	no	no	no	no	no	no	no	no	no	no	no	no	no	no	no	no	no	no	no	no	no	no	no	no	no	no	no	no	no	no	no	no	no	no	no
DRR022734	no	no	no	no	no	no	no	no	no	no	no	no	no	no	no	no	no	no	no	no	no	no	no	no	no	no	no	no	no	no	no	no	no	no	no	no	no	no	no	no	no	no	no	no	no	no	no	no	no
DRR022735	no	no	yes	no	no	no	no	no	no	no	no	no	yes	no	no	no	no	no	no	no	no	no	no	no	no	no	no	no	no	no	no	no	no	no	no	no	no	no	no	no	no	no	no	no	no	no	no	no	no
DRR022736	no	no	yes	no	no	no	no	no	no	no	no	no	yes	no	no	no	no	no	no	no	no	no	no	no	no	no	no	no	no	no	no	no	no	no	no	no	no	no	no	no	no	no	no	no	no	no	no	no	no
DRR022737	no	no	yes	no	no	no	no	no	no	no	no	no	yes	no	no	no	no	no	no	no	no	no	no	no	no	no	no	no	no	no	no	no	no	no	no	no	no	no	no	no	no	no	no	no	no	no	no	no	no
DRR022738	no	no	yes	no	no	no	no	no	no	no	no	no	yes	no	no	no	no	no	no	no	no	no	no	no	no	no	no	no	no	no	no	no	no	no	no	no	no	no	no	no	no	no	no	no	no	no	no	no	no
DRR022739	no	no	yes	no	no	no	no	no	no	no	no	no	yes	no	no	no	no	no	no	no	no	no	no	no	no	no	no	no	no	no	no	no	no	no	no	no	no	no	no	no	no	no	no	no	no	no	no	no	no
DRR022740	no	no	yes	no	no	no	no	no	no	no	no	no	no	no	no	no	no	no	no	no	no	no	no	no	no	no	no	no	no	no	no	no	no	no	no	no	no	no	no	no	no	no	no	no	no	no	no	no	no
DRR022741	no	no	yes	no	no	no	no	no	no	no	no	no	no	no	no	no	no	no	no	no	no	no	no	no	no	no	no	no	no	no	no	no	no	no	no	no	no	no	no	no	no	no	no	no	no	no	no	no	no
DRR022742	no	no	yes	no	no	no	no	no	no	no	no	no	yes	no	no	no	no	no	no	no	no	no	no	no	no	no	no	no	no	no	no	no	no	no	no	no	no	no	no	no	no	no	no	no	no	no	no	no	no
DRR022743	no	no	yes	no	no	no	no	no	no	no	no	no	yes	no	no	no	no	no	no	no	no	no	no	no	no	no	no	no	no	no	no	no	no	no	no	no	no	no	no	no	no	no	no	no	no	no	no	no	no
DRR022744	no	no	no	no	no	no	no	no	no	no	no	no	yes	no	no	no	no	no	no	no	no	no	no	no	no	no	no	no	no	no	no	no	no	no	no	no	no	no	no	no	no	no	no	no	no	no	no	no	no
DRR022745	no	no	no	no	no	no	no	no	no	no	no	no	yes	no	no	no	no	no	no	no	no	no	no	no	no	no	no	no	no	no	no	no	no	no	no	no	no	no	no	no	no	no	no	no	no	no	no	no	no
DRR022746	no	no	no	no	no	no	no	no	no	no	no	no	no	no	no	no	no	no	no	no	no	no	no	no	no	no	no	no	no	no	no	no	no	no	no	no	no	no	no	no	no	no	no	no	no	no	no	no	no
DRR022747	no	no	no	no	no	no	no	no	no	no	no	no	no	no	no	no	no	no	no	no	no	no	no	no	no	no	no	no	no	no	no	no	no	no	no	no	no	no	no	no	no	no	no	no	no	no	no	no	no
DRR022748	no	no	yes	no	no	no	no	no	no	no	no	no	yes	no	no	no	no	no	no	no	no	no	no	no	no	no	no	no	no	no	no	no	no	no	no	no	no	no	no	no	no	no	no	no	no	no	no	no	no
DRR022749	no	no	yes	no	no	no	no	no	no	no	no	no	yes	no	no	no	no	no	no	no	no	no	no	no	no	no	no	no	no	no	no	no	no	no	no	no	no	no	no	no	no	no	no	no	no	no	no	no	no
DRR022750	no	no	yes	no	no	no	no	no	no	no	no	no	yes	no	no	no	no	no	no	no	no	no	no	no	no	no	no	no	no	no	no	no	no	no	no	no	no	no	no	no	no	no	no	no	no	no	no	no	no
DRR022751	no	no	yes	no	no	no	no	no	no	no	no	no	yes	no	no	no	no	no	no	no	no	no	no	no	no	no	no	no	no	no	no	no	no	no	no	no	no	no	no	no	no	no	no	no	no	no	no	no	no
DRR022752	no	no	yes	no	no	no	no	no	no	no	no	no	no	no	no	no	no	no	no	no	no	no	no	no	no	no	no	no	no	no	no	no	no	no	no	no	no	no	no	no	no	no	no	no	no	no	no	no	no
DRR022753	no	no	yes	no	no	no	no	no	no	no	no	no	yes	no	no	no	no	no	no	no	no	no	no	no	no	no	no	no	no	no	no	no	no	no	no	no	no	no	no	no	no	no	no	no	no	no	no	no	no
DRR022754	no	no	yes	no	no	no	no	no	no	no	no	no	yes	no	no	no	no	no	no	no	no	no	no	no	no	no	no	no	no	no	no	no	no	no	no	no	no	no	no	no	no	no	no	no	no	no	no	no	no
DRR022755	no	no	no	no	no	no	no	no	no	no	no	no	no	no	no	no	no	no	no	no	no	no	no	no	no	no	no	no	no	no	no	no	no	no	no	no	no	no	no	no	no	no	no	no	no	no	no	no	no
DRR022756	no	no	no	no	no	no	no	no	no	no	no	no	no	no	no	no	no	no	no	no	no	no	no	no	no	no	no	no	no	no	no	no	no	no	no	no	no	no	no	no	no	no	no	no	no	no	no	no	no
DRR022757	no	no	no	no	no	no	no	no	no	no	no	no	no	no	no	no	no	no	no	no	no	no	no	no	no	no	no	no	no	no	no	no	no	no	no	no	no	no	no	no	no	no	no	no	no	no	no	no	no
DRR022758	no	no	yes	no	no	no	no	no	no	no	no	no	no	no	no	no	no	no	no	no	no	no	no	no	no	no	no	no	no	no	no	no	no	no	no	no	no	no	no	no	no	no	no	no	no	no	no	no	no
DRR022759	no	no	yes	no	no	no	no	no	no	no	no	no	yes	no	no	no	no	no	no	no	no	no	no	no	no	no	no	no	no	no	no	no	no	no	no	no	no	no	no	no	no	no	no	no	no	no	no	no	no
DRR022760	no	no	yes	no	no	no	no	no	no	no	no	no	no	no	no	no	no	no	no	no	no	no	no	no	no	no	no	no	no	no	no	no	no	no	no	no	no	no	no	no	no	no	no	no	no	no	no	no	no
DRR022761	no	no	yes	no	no	no	no	no	no	no	no	no	no	no	no	no	no	no	no	no	no	no	no	no	no	no	no	no	no	no	no	no	no	no	no	no	no	no	no	no	no	no	no	no	no	no	no	no	no
DRR022762	no	no	yes	no	no	no	no	no	no	no	no	no	no	no	no	no	no	no	no	no	no	no	no	no	no	no	no	no	no	no	no	no	no	no	no	no	no	no	no	no	no	no	no	no	no	no	no	no	no
DRR022763	no	no	yes	no	no	no	no	no	no	no	no	no	yes	no	no	no	no	no	no	no	no	no	no	no	no	no	no	no	no	no	no	no	no	no	no	no	no	no	no	no	no	no	no	no	no	no	no	no	no
DRR022764	no	no	no	no	no	no	no	no	no	no	no	no	no	no	no	no	no	no	no	no	no	no	no	no	no	no	no	no	no	no	no	no	no	no	no	no	no	no	no	no	no	no	no	no	no	no	no	no	no
DRR022765	no	no	yes	no	no	no	no	no	no	no	no	no	no	no	no	no	no	no	no	no	no	no	no	no	no	no	no	no	no	no	no	no	no	no	no	no	no	no	no	no	no	no	no	no	no	no	no	no	no
DRR022766	no	no	yes	no	no	no	no	no	no	no	no	no	no	no	no	no	no	no	no	no	no	no	no	no	no	no	no	no	no	no	no	no	no	no	no	no	no	no	no	no	no	no	no	no	no	no	no	no	no
DRR022767	no	no	yes	no	no	no	no	no	no	no	no	no	yes	no	no	no	no	no	no	no	no	no	no	no	no	no	no	no	no	no	no	no	no	no	no	no	no	no	no	no	no	no	no	no	no	no	no	no	no
DRR022768	no	no	no	no	no	no	no	no	no	no	no	no	no	no	no	no	no	no	no	no	no	no	no	no	no	no	no	no	no	no	no	no	no	no	no	no	no	no	no	no	no	no	no	no	no	no	no	no	no
DRR022769	no	no	yes	no	no	no	no	no	no	no	no	no	yes	no	no	no	no	no	no	no	no	no	no	no	no	no	no	no	no	no	no	no	no	no	no	no	no	no	no	no	no	no	no	no	no	no	no	no	no
DRR022770	no	no	yes	no	no	no	no	no	no	no	no	no	yes	no	no	no	no	no	no	no	no	no	no	no	no	no	no	no	no	no	no	no	no	no	no	no	no	no	no	no	no	no	no	no	no	no	no	no	no
DRR022771	no	no	no	no	no	no	no	no	no	no	no	no	no	no	no	no	no	no	no	no	no	no	no	no	no	no	no	no	no	no	no	no	no	no	no	no	no	no	no	no	no	no	no	no	no	no	no	no	no
DRR022772	no	no	yes	no	no	no	no	no	no	no	no	no	yes	no	no	no	no	no	no	no	no	no	no	no	no	no	no	no	no	no	no	no	no	no	no	no	no	no	no	no	no	no	no	no	no	no	no	no	no
DRR022773	no	no	yes	no	no	no	no	no	no	no	no	no	yes	no	no	no	no	no	no	no	no	no	no	no	no	no	no	no	no	no	no	no	no	no	no	no	no	no	no	no	no	no	no	no	no	no	no	no	no
DRR022774	no	no	yes	no	no	no	no	no	no	no	no	no	yes	no	no	no	no	no	no	no	no	no	no	no	no	no	no	no	no	no	no	no	no	no	no	no	no	no	no	no	no	no	no	no	no	no	no	no	no
DRR022775	no	no	yes	no	no	no	no	no	no	no	no	no	yes	no	no	no	no	no	no	no	no	no	no	no	no	no	no	no	no	no	no	no	no	no	no	no	no	no	no	no	no	no	no	no	no	no	no	no	no
DRR022776	no	no	no	no	no	no	no	no	no	no	no	no	no	no	no	no	no	no	no	no	no	no	no	no	no	no	no	no	no	no	no	no	no	no	no	no	no	no	no	no	no	no	no	no	no	no	no	no	no
DRR022777	no	no	no	no	no	no	no	no	no	no	no	no	no	no	no	no	no	no	no	no	no	no	no	no	no	no	no	no	no	no	no	no	no	no	no	no	no	no	no	no	no	no	no	no	no	no	no	no	no
DRR022778	no	no	no	no	no	no	no	no	no	no	no	no	no	no	no	no	no	no	no	no	no	no	no	no	no	no	no	no	no	no	no	no	no	no	no	no	no	no	no	no	no	no	no	no	no	no	no	no	no
DRR022779	no	no	yes	no	no	no	no	no	no	no	no	no	no	no	no	no	no	no	no	no	no	no	no	no	no	no	no	no	no	no	no	no	no	no	no	no	no	no	no	no	no	no	no	no	no	no	no	no	no
DRR022780	no	no	yes	no	no	no	no	no	no	no	no	no	no	no	no	no	no	no	no	no	no	no	no	no	no	no	no	no	no	no	no	no	no	no	no	no	no	no	no	no	no	no	no	no	no	no	no	no	no
DRR022781	no	no	yes	no	no	no	no	no	no	no	no	no	no	no	no	no	no	no	no	no	no	no	no	no	no	no	no	no	no	no	no	no	no	no	no	no	no	no	no	no	no	no	no	no	no	no	no	no	no
ERR018003	no	no	no	no	no	no	no	no	no	no	no	no	no	no	no	no	no	no	no	no	no	no	no	no	no	no	no	no	no	no	no	no	no	no	no	no	no	no	no	no	no	no	no	no	no	no	no	no	no
ERR018011	no	no	no	no	no	no	no	no	no	no	no	no	no	no	no	no	no	no	no	no	no	no	no	no	no	no	no	no	no	no	no	no	no	no	no	no	no	no	no	no	no	no	no	no	no	no	no	no	no
ERR018012	no	no	no	no	no	no	no	no	no	no	no	no	no	no	no	no	no	no	no	no	no	no	no	no	no	no	no	no	no	no	no	no	no	no	no	no	no	no	no	no	no	no	no	no	no	no	no	no	no
ERR018013	no	no	no	no	no	no	no	no	no	no	no	no	no	no	no	no	no	no	no	no	no	no	no	no	no	no	no	no	no	no	no	no	no	no	no	no	no	no	no	no	no	no	no	no	no	no	no	no	no
ERR1014108	no	no	no	no	no	no	no	no	no	no	no	no	yes	no	no	no	no	no	no	no	no	no	no	yes	no	no	no	no	no	no	no	no	no	no	no	no	no	no	no	no	no	no	no	no	no	no	no	no	yes
ERR1014109	no	no	no	no	no	no	no	no	no	no	no	no	no	no	no	no	no	no	no	no	no	no	no	no	no	no	no	no	no	no	no	no	no	no	no	no	no	no	no	no	no	no	no	no	no	no	no	no	no
ERR1014110	no	no	yes	yes	no	no	no	no	no	no	no	no	no	no	no	no	yes	yes	no	no	no	no	no	no	no	no	no	no	no	no	no	no	no	no	no	no	yes	no	no	no	no	no	no	no	no	no	no	no	no
ERR1014111	no	no	yes	yes	no	yes	no	no	no	no	no	no	no	no	no	no	no	no	no	no	no	no	no	no	no	no	no	no	no	no	no	no	no	no	no	no	yes	no	no	no	no	no	no	no	no	no	no	no	no
ERR1014112	no	no	no	no	no	no	no	no	no	no	no	no	yes	no	no	no	no	no	no	no	no	no	no	yes	no	no	no	no	no	no	no	no	no	no	no	no	no	no	no	no	no	no	no	no	no	no	no	no	no
ERR1014113	no	no	yes	no	no	no	no	no	no	no	no	no	no	no	no	no	no	no	no	no	no	no	no	yes	no	no	no	no	no	no	no	no	no	no	no	no	no	no	no	no	no	no	no	no	no	no	no	no	no
ERR1014114	no	no	no	no	no	no	no	no	no	no	no	no	yes	no	no	no	no	no	no	no	no	no	no	yes	no	no	no	no	no	no	no	no	no	no	no	no	no	no	no	no	no	no	no	no	no	no	no	no	no
ERR1014115	no	no	no	no	no	no	no	no	no	no	no	no	yes	no	no	no	no	no	no	no	no	no	no	yes	no	no	no	no	no	no	no	no	no	no	no	no	no	no	no	no	no	no	no	no	no	no	no	no	no
ERR1014116	no	no	yes	no	no	no	no	no	no	no	no	no	no	no	no	no	no	no	no	no	no	no	no	yes	no	no	no	no	no	no	no	no	no	no	no	no	no	no	no	no	no	no	no	no	no	no	no	no	no
ERR1014117	no	no	no	no	no	no	no	no	no	no	no	no	yes	no	no	no	no	no	no	no	no	no	no	yes	no	no	no	no	no	no	no	no	no	no	no	no	no	no	no	no	no	no	no	no	no	no	no	no	no
ERR1014118	no	no	yes	no	no	no	no	no	no	no	no	no	no	no	no	no	no	no	no	no	no	no	no	no	no	no	no	no	no	no	no	no	no	no	no	no	no	no	no	no	no	no	no	no	no	no	no	no	no
ERR1014119	no	no	yes	no	no	no	no	no	no	no	no	no	yes	yes	no	no	no	no	no	no	no	no	no	no	no	yes	no	no	no	no	no	no	no	no	no	no	no	yes	no	no	no	no	no	no	yes	no	no	no	no
ERR1714712	no	no	no	no	no	no	no	no	no	no	no	no	no	no	no	no	no	no	no	no	no	no	no	no	no	no	no	no	no	no	no	no	no	no	no	no	no	no	no	no	no	no	no	no	no	no	no	no	no
ERR1714717	no	no	yes	no	no	no	no	no	no	no	no	no	no	no	no	no	no	no	no	no	no	no	no	no	no	no	no	no	no	no	no	no	no	no	no	no	no	no	no	no	no	no	no	no	no	no	no	no	no
ERR1714720	no	no	yes	no	no	no	no	no	no	no	no	no	no	no	no	no	no	no	no	no	no	no	no	no	no	no	no	no	no	no	no	no	no	no	no	no	no	no	no	no	no	no	no	no	no	no	no	no	no
ERR1714747	no	no	no	no	no	no	no	no	no	no	no	no	no	no	no	no	no	no	no	no	no	no	no	no	no	no	no	no	no	no	no	no	no	no	no	no	no	no	no	no	no	no	no	no	no	no	no	no	no
ERR1714748	no	no	no	no	no	no	no	no	no	no	no	no	no	no	no	no	no	no	no	no	no	no	no	no	no	no	no	no	no	no	no	no	no	no	no	no	no	no	no	no	no	no	no	no	no	no	no	no	no
ERR1714822	no	no	no	no	no	no	no	no	no	no	no	no	no	no	no	no	no	no	no	no	no	no	no	no	no	no	no	no	no	no	no	no	no	no	no	no	no	no	no	no	no	no	no	no	no	no	no	no	no
ERR1714830	no	no	yes	no	no	no	no	no	no	no	no	no	yes	no	no	no	no	no	no	no	no	no	no	no	no	no	no	no	no	no	no	no	no	no	no	no	no	no	no	no	no	no	no	no	no	no	no	no	no
ERR1714831	no	no	yes	no	no	no	no	no	no	no	no	no	no	no	no	no	no	no	no	no	no	no	no	no	no	no	no	no	no	no	no	no	no	no	no	no	no	no	no	no	no	no	no	no	no	no	no	no	no
ERR1714833	no	no	yes	no	no	no	no	no	no	no	no	no	yes	no	no	no	no	no	no	no	no	no	no	no	no	no	no	no	no	no	no	no	no	no	no	no	no	no	no	no	no	no	no	no	no	no	no	no	no
ERR1714842	no	no	yes	no	no	no	no	no	no	no	no	no	no	no	no	no	no	no	no	no	no	no	no	no	no	no	no	no	no	no	no	no	no	no	no	no	no	no	no	no	no	no	no	no	no	no	no	no	no
ERR1714843	no	no	yes	no	no	no	no	no	no	no	no	no	yes	no	no	no	no	no	no	no	no	no	no	no	no	no	no	no	no	no	no	no	no	no	no	no	no	no	no	no	no	no	no	no	no	no	no	no	no
ERR1714846	no	no	no	no	no	no	no	no	no	no	no	no	no	no	no	no	no	no	no	no	no	no	no	no	no	no	no	no	no	no	no	no	no	no	no	no	no	no	no	no	no	no	no	no	no	no	no	no	no
ERR1714888	no	no	no	no	no	no	no	no	no	no	no	no	no	no	no	no	no	no	no	no	no	no	no	no	no	no	no	no	no	no	no	no	no	no	no	no	no	no	no	no	no	no	no	no	no	no	no	no	no
ERR1714889	no	no	no	no	no	no	no	no	no	no	no	no	no	no	no	no	no	no	no	no	no	no	no	no	no	no	no	no	no	no	no	no	no	no	no	no	no	no	no	no	no	no	no	no	no	no	no	no	no
ERR1714893	no	no	no	no	no	no	no	no	no	no	no	no	no	no	no	no	no	no	no	no	no	no	no	no	no	no	no	no	no	no	no	no	no	no	no	no	no	no	no	no	no	no	no	no	no	no	no	no	no
ERR1714917	no	no	no	no	no	no	no	no	no	no	no	no	no	no	no	no	no	no	no	no	no	no	no	no	no	no	no	no	no	no	no	no	no	no	no	no	no	no	no	no	no	no	no	no	no	no	no	no	no
ERR1714918	no	no	no	no	no	no	no	no	no	no	no	no	no	no	no	no	no	no	no	no	no	no	no	no	no	no	no	no	no	no	no	no	no	no	no	no	no	no	no	no	no	no	no	no	no	no	no	no	no
ERR1714919	no	no	no	no	no	no	no	no	no	no	no	no	no	no	no	no	no	no	no	no	no	no	no	no	no	no	no	no	no	no	yes	no	no	no	no	no	no	no	no	no	no	no	no	no	no	no	no	no	no
ERR1714920	no	no	yes	no	no	no	no	no	no	no	no	no	no	no	no	no	no	no	no	no	no	no	no	no	no	no	no	no	no	no	no	no	no	no	no	no	no	no	no	no	no	no	no	no	no	no	no	no	no
ERR1714932	no	no	no	no	no	no	no	no	no	no	no	no	no	no	no	no	no	no	no	no	no	no	no	no	no	no	no	no	no	no	no	no	no	no	no	no	no	no	no	no	no	no	no	no	no	no	no	no	no
ERR1715237	no	no	no	no	no	no	no	no	no	no	no	no	no	no	no	no	no	no	no	no	no	no	no	no	no	no	no	no	no	no	no	no	no	no	no	no	no	no	no	no	no	no	no	no	no	no	no	no	no
ERR1715238	no	no	no	no	no	no	no	no	no	no	no	no	no	no	no	no	no	no	no	no	no	no	no	no	no	no	no	no	no	no	no	no	no	no	no	no	no	no	no	no	no	no	no	no	no	no	no	no	no
ERR1715239	no	no	no	no	no	no	no	no	no	no	no	no	no	no	no	no	no	no	no	no	no	no	no	no	no	no	no	no	no	no	no	no	no	no	no	no	no	no	no	no	no	no	no	no	no	no	no	no	no
ERR1715240	no	no	no	no	no	no	no	no	no	no	no	no	no	no	no	no	no	no	no	no	no	no	no	no	no	no	no	no	no	no	no	no	no	no	no	no	no	no	no	no	no	no	no	no	no	no	no	no	no
ERR1743678	no	no	no	no	no	no	no	no	no	no	no	no	no	no	no	no	no	no	no	no	no	no	no	no	no	no	no	no	no	no	no	no	no	no	no	no	no	no	no	no	no	no	no	no	no	no	no	no	no
ERR1759056	no	no	yes	no	no	no	no	no	no	no	no	no	no	no	no	no	no	no	no	no	no	no	no	no	no	no	no	no	no	no	no	no	no	no	no	no	no	no	no	no	no	no	no	no	no	no	no	no	no
ERR1759062	no	no	yes	no	no	no	no	no	no	no	no	no	no	no	no	no	no	no	no	no	no	no	no	no	no	no	no	no	no	no	no	no	no	no	no	no	no	no	no	no	no	no	no	no	no	no	no	no	no
ERR1759069	no	no	yes	no	no	no	no	no	no	no	no	no	no	no	no	no	no	no	no	no	no	no	no	no	no	no	no	no	no	no	no	no	no	no	no	no	no	no	no	no	no	no	no	no	no	no	no	no	no
ERR1759070	no	no	yes	no	no	no	no	no	no	no	no	no	no	no	no	no	no	no	no	no	no	no	no	no	no	no	no	no	no	no	no	no	no	no	no	no	no	no	no	no	no	no	no	no	no	no	no	no	no
ERR1759071	no	no	no	no	no	no	no	no	no	no	no	no	no	no	no	no	no	no	no	no	no	no	no	no	no	no	no	no	no	no	no	no	no	no	no	no	no	no	no	no	no	no	no	no	no	no	no	no	no
ERR1759072	no	no	no	no	no	no	no	no	no	no	no	no	no	no	no	no	no	no	no	no	no	no	no	no	no	no	no	no	no	no	yes	no	no	no	no	no	no	no	no	no	no	yes	no	no	no	no	no	no	no
ERR1759087	no	no	yes	no	no	no	no	no	no	no	no	no	no	no	no	no	no	no	no	no	no	no	no	no	no	no	no	no	no	no	no	no	no	no	no	no	no	no	no	no	no	no	no	no	no	no	no	no	no
ERR1759088	no	no	yes	no	no	no	no	no	no	no	no	no	no	no	no	no	no	no	no	no	no	no	no	no	no	no	no	yes	no	no	no	no	no	no	no	no	no	no	no	no	no	no	no	no	no	no	no	no	no
ERR1759089	no	no	yes	no	no	no	no	no	no	no	no	no	no	no	no	no	no	no	no	no	no	no	no	no	no	no	no	yes	no	no	no	no	no	no	no	no	no	no	no	no	no	no	no	no	no	no	no	no	no
ERR1759090	no	no	yes	no	no	no	no	no	no	no	no	no	no	no	no	no	no	no	no	no	no	no	no	no	no	no	no	yes	no	no	no	no	no	no	no	no	no	no	no	no	no	no	no	no	no	no	no	no	no
ERR1759091	no	no	yes	no	no	no	no	no	no	no	no	no	no	no	no	no	no	no	no	no	no	no	no	no	no	no	no	no	no	no	yes	no	no	no	no	no	no	no	no	no	no	no	no	no	no	no	no	no	no
ERR1759092	no	no	yes	no	no	no	no	no	no	no	no	no	no	no	no	no	no	no	no	no	no	no	no	no	no	no	no	no	no	no	no	no	no	no	no	no	no	no	no	no	no	no	no	no	no	no	no	no	no
ERR1759095	no	no	yes	no	no	no	no	no	no	no	no	no	no	no	no	no	no	no	no	no	no	no	no	no	no	no	no	yes	no	no	no	no	no	no	no	no	no	no	no	no	no	no	no	no	no	no	no	no	no
ERR1759098	no	no	yes	no	no	no	no	no	no	no	no	no	no	no	no	no	no	no	no	no	no	no	no	no	no	no	no	no	no	no	no	no	no	no	no	no	no	no	no	no	no	no	no	no	no	no	no	no	no
ERR1759113	no	no	no	no	no	no	no	no	no	no	no	no	no	no	no	no	no	no	no	no	no	no	no	no	no	no	no	no	no	no	yes	no	no	no	no	no	no	no	no	no	no	yes	no	no	no	no	no	no	no
ERR1759114	no	no	yes	no	no	no	no	no	no	no	no	no	no	no	no	no	no	no	no	no	no	no	no	no	no	no	no	no	no	no	no	no	no	no	no	no	no	no	no	no	no	no	no	no	no	no	no	no	no
ERR1759115	no	no	yes	no	no	no	no	no	no	no	no	no	no	no	no	no	no	no	no	no	no	no	no	no	no	no	no	no	no	no	no	no	no	no	no	no	no	no	no	no	no	no	no	no	no	no	no	no	no
ERR1759116	no	no	yes	no	no	no	no	no	no	no	no	no	no	no	no	no	no	no	no	no	no	no	no	no	no	no	no	no	no	no	no	no	no	no	no	no	no	no	no	no	no	no	no	no	no	no	no	no	no
ERR1759117	no	no	yes	no	no	no	no	no	no	no	no	no	no	no	no	no	no	no	no	no	no	no	no	no	no	no	no	no	no	no	no	no	no	no	no	no	no	no	no	no	no	no	no	no	no	no	no	no	no
ERR1759118	no	no	yes	no	no	no	no	no	no	no	no	no	no	no	no	no	no	no	no	no	no	no	no	no	no	no	no	no	no	no	no	no	no	no	no	no	no	no	no	no	no	no	no	no	no	no	no	no	no
ERR1759125	no	no	yes	no	no	no	no	no	no	no	no	no	no	no	no	no	no	no	no	no	no	no	no	yes	no	no	no	no	no	no	no	no	no	no	no	no	no	no	no	no	no	no	no	no	no	no	no	no	no
ERR1759158	yes	no	yes	no	no	no	no	no	no	no	no	no	no	no	no	no	no	no	no	no	no	no	no	no	no	no	no	no	no	no	no	no	no	no	no	no	no	no	no	no	no	no	no	no	no	no	no	no	no
ERR1759175	no	no	yes	no	no	no	no	no	no	no	no	no	no	no	no	no	no	no	no	no	no	no	no	no	no	no	no	no	no	no	no	no	no	no	no	no	no	no	no	no	no	no	no	no	no	no	no	no	no
ERR1759176	no	no	yes	no	no	no	no	no	no	no	no	no	no	no	no	no	no	no	no	no	no	no	no	no	no	no	no	no	no	no	no	no	no	no	no	no	no	no	no	no	no	no	no	no	no	no	no	no	no
ERR1759177	no	no	yes	no	no	no	no	no	no	no	no	no	no	no	no	no	no	no	no	no	no	no	no	no	no	no	no	no	no	no	no	no	no	no	no	no	no	no	no	no	no	no	no	no	no	no	no	no	no
ERR1759178	no	no	yes	no	no	no	no	no	no	no	no	no	no	no	no	no	no	no	no	no	no	no	no	no	no	no	no	no	no	no	no	no	no	no	no	no	no	no	no	no	no	no	no	no	no	no	no	no	no
ERR1759179	no	no	yes	no	no	no	no	no	no	no	no	no	no	no	no	no	no	no	no	no	no	no	no	no	no	no	no	no	no	no	no	no	no	no	no	no	no	no	no	no	no	no	no	no	no	no	no	no	no
ERR1759180	no	no	yes	no	no	no	no	no	no	no	no	no	no	no	no	no	no	no	no	no	no	no	no	no	no	no	no	no	no	no	no	no	no	no	no	no	no	no	no	no	no	no	no	no	no	no	no	no	no
ERR1759201	no	no	no	no	no	no	no	no	no	no	no	no	no	no	no	no	no	no	no	no	no	no	no	no	no	no	no	no	no	no	no	no	no	no	no	no	no	no	no	no	no	no	no	no	no	no	no	no	no
ERR1802046	no	no	no	no	no	no	no	no	no	no	no	no	no	no	no	no	no	no	no	no	no	no	no	no	no	no	no	no	no	no	no	no	no	no	no	no	no	no	no	no	no	no	no	no	no	no	no	no	no
ERR1802047	no	no	no	no	no	no	no	no	no	no	no	no	no	no	no	no	no	no	no	no	no	no	no	no	no	no	no	no	no	no	no	no	no	no	no	no	no	no	no	no	no	no	no	no	no	no	no	no	no
ERR1802491	no	no	no	no	no	no	no	no	no	no	no	no	no	no	no	no	no	no	no	no	no	no	no	no	no	no	no	no	no	no	no	no	no	no	no	no	no	no	no	no	no	no	no	no	no	no	no	no	no
ERR1815498	no	no	no	no	no	no	no	no	no	no	no	no	no	no	no	no	no	no	no	no	no	no	no	no	no	no	no	no	no	no	no	no	no	no	no	no	no	no	no	no	no	no	no	no	no	no	no	no	no
ERR1815526	no	no	yes	no	no	no	no	no	no	no	no	no	no	no	no	no	no	no	no	no	no	no	no	no	no	no	no	no	no	no	no	no	no	no	no	no	no	no	no	no	no	no	no	no	no	no	no	no	no
ERR1815749	no	no	no	no	no	no	no	no	no	no	no	no	no	no	no	no	no	no	no	no	no	no	no	no	no	no	no	no	no	no	no	no	no	no	no	no	no	no	no	no	no	no	no	no	no	no	no	no	no
ERR1816627	no	no	no	no	no	no	no	no	no	no	no	no	no	no	no	no	no	no	no	no	no	no	no	no	no	no	no	no	no	no	no	no	no	no	no	no	no	no	no	no	no	no	no	no	no	no	no	no	no
ERR1817321	no	no	yes	no	no	no	no	no	no	no	no	no	no	no	no	no	no	no	no	no	no	no	no	no	no	no	no	no	no	no	no	no	no	no	no	no	no	no	no	no	no	no	no	no	no	yes	no	no	no
ERR1817405	no	no	no	no	no	no	no	no	no	no	no	no	no	no	no	no	no	no	no	no	no	yes	no	no	no	no	no	no	no	no	no	no	no	no	no	no	no	no	no	no	no	no	no	no	no	no	no	no	no
ERR1817406	no	no	no	no	no	no	no	no	no	no	no	no	no	no	no	no	no	no	no	no	no	no	no	no	no	no	no	no	no	no	no	no	no	no	no	no	no	no	no	no	no	no	no	no	no	no	no	no	no
ERR1817516	no	no	no	no	no	no	no	no	no	no	no	no	no	no	no	no	no	no	no	no	no	no	no	no	no	no	no	no	no	no	no	no	no	no	no	no	no	no	no	no	no	no	no	no	no	no	no	no	no
ERR1822680	no	no	no	no	no	no	no	no	no	no	no	no	no	no	no	no	no	no	no	no	no	no	no	no	no	no	no	no	no	no	no	no	no	no	no	no	no	no	no	no	no	no	no	no	no	no	no	no	no
ERR1822681	no	no	no	no	no	no	no	no	no	no	no	no	no	no	no	no	no	no	no	no	no	no	no	no	no	no	no	no	no	no	no	no	no	no	no	no	no	no	no	no	no	no	no	no	no	no	no	no	no
ERR1823516	no	no	yes	no	no	no	no	no	no	no	no	no	no	no	no	no	no	no	no	no	no	no	no	no	no	no	no	no	no	no	no	no	no	no	no	no	no	no	no	no	no	no	no	no	no	no	no	no	no
ERR1823521	no	no	no	no	no	no	no	no	no	no	no	no	no	no	no	no	no	no	no	no	no	no	no	no	no	no	no	no	no	no	no	no	no	no	no	no	no	no	no	no	no	no	no	no	no	no	no	no	no
ERR1823833	no	no	no	no	no	no	no	no	no	no	no	no	no	no	no	no	no	no	no	no	no	no	no	no	no	no	no	no	no	no	no	no	no	no	no	no	no	no	no	no	no	no	no	no	no	no	no	no	no
ERR1824571	no	no	yes	no	no	no	no	no	no	no	no	no	no	no	no	no	no	no	no	no	no	no	no	no	no	no	no	no	no	no	no	no	no	no	no	no	no	no	no	no	no	no	no	no	no	no	no	no	no
ERR1857453	no	no	yes	no	no	no	no	no	no	no	no	no	no	no	no	no	no	no	no	no	no	no	no	no	no	no	no	no	no	no	no	no	no	no	no	no	no	no	no	no	no	no	no	no	no	no	no	no	no
ERR1865242	no	no	yes	no	no	no	no	no	no	no	no	no	no	no	no	no	no	no	no	no	no	no	no	no	no	no	no	no	no	no	no	no	no	no	no	no	no	no	no	no	no	no	no	no	no	no	no	no	no
ERR1865330	no	no	no	no	no	no	no	no	no	no	no	no	no	no	no	no	no	no	no	no	no	no	no	no	no	no	no	no	no	no	no	no	no	no	no	no	no	no	no	no	no	no	no	no	no	no	no	no	no
ERR2019203	no	no	yes	no	no	no	no	no	no	no	no	no	no	no	no	no	no	no	no	no	no	no	no	no	no	no	no	no	no	no	no	no	no	no	no	no	no	no	no	no	no	no	no	no	no	no	no	no	no
ERR2173672	no	no	no	no	no	no	no	no	no	no	no	no	no	no	no	no	no	no	no	no	no	no	no	no	no	no	no	no	no	no	no	no	no	no	no	no	no	no	no	no	no	no	no	no	no	no	no	no	no
ERR2173677	no	no	yes	no	no	no	no	no	no	no	no	no	no	no	no	no	no	no	no	no	no	no	no	no	no	no	no	no	no	no	no	no	no	no	no	no	no	no	no	no	no	no	no	no	no	no	no	no	no
ERR2173697	no	no	yes	no	no	no	no	no	no	no	no	no	no	no	no	no	no	no	no	no	no	no	no	no	no	no	no	no	no	no	no	no	no	no	no	no	no	no	no	no	no	no	no	no	no	no	no	no	no
ERR2177195	no	no	yes	no	no	no	no	no	no	no	no	no	no	no	no	no	no	no	no	no	no	no	no	no	no	no	no	no	no	no	no	no	no	no	no	no	no	no	no	no	no	no	no	no	no	no	no	no	no
ERR2193133	no	no	no	no	no	no	no	no	no	no	no	no	no	no	no	no	no	no	no	no	no	no	no	no	no	no	no	no	no	no	no	no	no	no	no	no	no	no	no	no	no	no	no	no	no	no	no	no	no
ERR2193178	no	no	yes	no	no	no	no	no	no	no	no	no	no	no	no	no	no	no	no	no	no	no	no	no	no	no	no	no	no	no	no	no	no	no	no	no	no	no	no	no	no	no	no	no	no	no	no	no	no
ERR2197931	no	no	no	no	no	no	no	no	no	no	no	no	yes	no	no	no	no	no	no	no	no	no	no	yes	no	no	no	no	no	no	no	no	no	no	no	no	no	no	yes	no	no	no	no	no	no	no	no	no	no
ERR2200345	no	no	yes	no	no	no	no	no	no	no	no	no	no	no	no	no	no	no	no	no	no	no	no	no	no	no	no	no	no	no	no	no	no	no	no	no	no	no	no	no	no	no	no	no	no	no	no	no	no
ERR2200346	no	no	yes	no	no	no	no	no	no	no	no	no	no	no	no	no	no	no	no	no	no	no	no	no	no	no	no	no	no	no	no	no	no	no	no	no	no	no	no	no	no	no	no	no	no	no	no	no	no
ERR2200347	no	no	yes	no	no	no	no	no	no	no	no	no	no	no	no	no	no	no	no	no	no	no	no	no	no	no	no	no	no	no	no	no	no	no	no	no	no	no	no	no	no	no	no	no	no	no	no	no	no
ERR2200348	no	no	yes	no	no	no	no	no	no	no	no	no	no	no	no	no	no	no	no	no	no	no	no	no	no	no	no	no	no	no	no	no	no	no	no	no	no	no	no	no	no	no	no	no	no	no	no	no	no
ERR2200349	no	no	yes	no	no	no	no	no	no	no	no	no	no	no	no	no	no	no	no	no	no	no	no	no	no	no	no	no	no	no	no	no	no	no	no	no	no	no	no	no	no	no	no	no	no	no	no	no	no
ERR2200350	no	no	yes	no	no	no	no	no	no	no	no	no	no	no	no	no	no	no	no	no	no	no	no	no	no	no	no	no	no	no	no	no	no	no	no	no	no	no	no	no	no	no	no	no	no	no	no	no	no
ERR2200351	no	no	yes	no	no	no	no	no	no	no	no	no	no	no	no	no	no	no	no	no	no	no	no	no	no	no	no	no	no	no	no	no	no	no	no	no	no	no	no	no	no	no	no	no	no	no	no	no	no
ERR2200352	no	no	yes	no	no	no	no	no	no	no	no	no	no	no	no	no	no	no	no	no	no	no	no	no	no	no	no	no	no	no	no	no	no	no	no	no	no	no	no	no	no	no	no	no	no	no	no	no	no
ERR2200353	no	no	yes	no	no	no	no	no	no	no	no	no	no	no	no	no	no	no	no	no	no	no	no	no	no	no	no	no	no	no	no	no	no	no	no	no	no	no	no	no	no	no	no	no	no	no	no	no	no
ERR2200354	no	no	yes	no	no	no	no	no	no	no	no	no	yes	no	no	no	no	no	no	no	no	no	no	no	no	no	no	no	no	no	no	no	no	no	no	no	no	no	no	no	no	no	no	no	no	no	no	no	no
ERR2200355	no	no	yes	no	no	no	no	no	no	no	no	no	no	no	no	no	no	no	no	no	no	no	no	no	no	no	no	no	no	no	no	no	no	no	no	no	no	no	no	no	no	no	no	no	no	no	no	no	no
ERR2200356	no	no	yes	no	no	no	no	no	no	no	no	no	no	no	no	no	no	no	no	no	no	no	no	no	no	no	no	no	no	no	no	no	no	no	no	no	no	no	no	no	no	no	no	no	no	no	no	no	no
ERR2200357	no	no	yes	no	no	no	no	no	no	no	no	no	no	no	no	no	no	no	no	no	no	no	no	no	no	no	no	no	no	no	no	no	no	no	no	no	no	no	no	no	no	no	no	no	no	no	no	no	no
ERR2200358	no	no	yes	no	no	no	no	no	no	no	no	no	no	no	no	no	no	no	no	no	no	no	no	no	no	no	no	no	no	no	no	no	no	no	no	no	no	no	no	no	no	no	no	no	no	no	no	no	no
ERR2200359	no	no	yes	no	no	no	no	no	no	no	no	no	no	no	no	no	no	no	no	no	no	no	no	no	no	no	no	no	no	no	no	no	no	no	no	no	no	no	no	no	no	no	no	no	no	no	no	no	no
ERR2200361	no	no	yes	no	no	no	no	no	no	no	no	no	no	no	no	no	no	no	no	no	no	no	no	no	no	no	no	no	no	no	no	no	no	no	no	no	no	no	no	no	no	no	no	no	no	no	no	no	no
ERR2200362	no	no	yes	no	no	no	no	no	no	no	no	no	yes	no	no	no	no	no	no	no	no	no	no	no	no	no	no	no	no	no	yes	no	no	no	no	no	no	no	no	no	no	no	no	no	no	no	no	no	no
ERR2200363	no	no	no	no	yes	no	no	no	no	no	no	no	no	no	no	no	no	no	no	no	no	no	no	yes	no	no	no	no	no	no	no	no	no	no	no	no	no	no	no	no	no	no	no	no	no	no	no	no	no
ERR2200364	no	no	yes	no	no	no	no	no	no	no	no	no	no	no	no	no	no	no	no	no	no	no	no	no	no	no	no	no	no	no	no	no	no	no	no	no	no	no	no	no	no	no	no	no	no	no	no	no	no
ERR2200365	no	no	no	no	no	no	no	no	no	no	no	no	no	no	no	no	no	no	no	no	no	no	no	no	no	no	no	no	no	no	no	no	no	no	no	no	no	no	no	no	no	no	no	no	no	no	no	no	no
ERR2200366	no	no	yes	no	no	no	no	no	no	no	no	no	no	no	no	no	no	no	no	no	no	no	no	no	no	no	no	no	no	no	no	no	no	no	no	no	no	no	no	no	no	no	no	no	no	no	no	no	no
ERR2200367	no	no	no	no	no	no	no	no	no	no	no	no	no	no	no	no	no	no	no	no	no	no	no	no	no	no	no	no	no	no	no	no	no	no	no	no	no	no	no	no	no	no	no	no	no	no	no	no	no
ERR2200368	no	no	yes	no	no	no	no	no	no	no	no	no	no	no	no	no	no	no	no	no	no	no	no	no	no	no	no	no	no	no	no	no	no	no	no	no	no	no	no	no	no	no	no	no	no	no	no	no	no
ERR2200369	no	no	yes	no	no	no	no	no	no	no	no	no	no	no	no	no	no	no	no	no	no	no	no	no	no	no	no	no	no	no	no	no	no	no	no	no	no	no	no	no	no	no	no	no	no	no	no	no	no
ERR2200370	no	no	yes	no	no	no	no	no	no	no	no	no	no	no	no	no	no	no	no	no	no	no	no	no	no	no	no	no	no	no	no	no	no	no	no	no	no	no	no	no	no	no	no	no	no	no	no	no	no
ERR2200371	no	no	yes	no	no	no	no	no	no	no	no	no	no	no	no	no	no	no	no	no	no	no	no	no	no	no	no	no	no	no	no	no	no	no	no	no	no	no	no	no	no	no	no	no	no	no	no	no	no
ERR2200372	no	no	no	no	no	no	no	no	no	no	no	no	no	no	no	no	no	no	no	no	no	no	no	no	no	no	no	no	no	no	no	no	no	no	no	no	no	no	no	no	no	no	no	no	no	no	no	no	no
ERR2200373	no	no	no	no	no	no	no	no	no	no	no	no	no	no	no	no	no	no	no	no	no	no	no	no	no	no	no	no	no	no	no	no	no	no	no	no	no	no	no	no	no	no	no	no	no	no	no	no	no
ERR2200374	no	no	no	no	no	no	no	no	no	no	no	no	no	no	no	no	no	no	no	no	no	no	no	no	no	no	no	no	no	no	no	no	no	no	no	no	no	no	no	no	no	no	no	no	no	no	no	no	no
ERR2200375	no	no	no	no	no	no	no	no	no	no	no	no	no	no	no	no	no	no	no	no	no	no	no	no	no	no	no	no	no	no	no	no	no	no	no	no	no	no	no	no	no	no	no	no	no	no	no	no	no
ERR2200376	no	no	no	no	no	no	no	no	no	no	no	no	no	no	no	no	no	no	no	no	no	no	no	no	no	no	no	no	no	no	no	no	no	no	no	no	no	no	no	no	no	no	no	no	no	no	no	no	no
ERR2200377	no	no	no	no	no	no	no	no	no	no	no	no	no	no	no	no	no	no	no	no	no	no	no	no	no	no	no	no	no	no	no	no	no	no	no	no	no	no	no	no	no	no	no	no	no	no	no	no	no
ERR2200378	no	no	no	no	no	no	no	no	no	no	no	no	no	no	no	no	no	no	no	no	no	no	no	no	no	no	no	no	no	no	no	no	no	no	no	no	no	no	no	no	no	no	no	no	no	no	no	no	no
ERR2200379	no	no	yes	no	no	no	no	no	no	no	no	no	no	no	no	no	no	no	no	no	no	no	no	no	no	no	no	no	no	no	no	no	no	no	no	no	no	no	no	no	no	no	no	no	no	no	no	no	no
ERR2200380	no	no	no	no	no	no	no	no	no	no	no	no	no	no	no	no	no	no	no	no	no	no	no	no	no	no	no	no	no	no	no	no	no	no	no	no	no	no	no	no	no	no	no	no	no	no	no	no	no
ERR2200381	no	no	yes	no	no	no	no	no	no	no	no	no	no	no	no	no	no	no	no	no	no	no	no	no	no	no	no	no	no	no	no	no	no	no	no	no	no	no	no	no	no	no	no	no	no	no	no	no	no
ERR2200382	no	no	yes	no	no	no	no	no	no	no	no	no	no	no	no	no	no	no	no	no	no	no	no	no	no	no	no	no	no	no	no	no	no	no	no	no	no	no	no	no	no	no	no	no	no	no	no	no	no
ERR2200383	no	no	no	no	no	no	no	no	no	no	no	no	no	no	no	no	no	no	no	no	no	no	no	no	no	no	no	no	no	no	no	no	no	no	no	no	no	no	no	no	no	no	no	no	no	no	no	no	no
ERR2200384	no	no	no	no	no	no	no	no	no	no	no	no	no	no	no	no	no	no	no	no	no	no	no	no	no	no	no	no	no	no	no	no	no	no	no	no	no	no	no	no	no	no	no	no	no	no	no	no	no
ERR2200385	no	no	yes	no	no	no	no	no	no	no	no	no	no	no	no	no	no	no	no	no	no	no	no	no	no	no	no	no	no	no	no	no	no	no	no	no	no	no	no	no	no	no	no	no	no	no	no	no	no
ERR2200386	no	no	yes	no	no	no	no	no	no	no	no	no	no	no	no	no	no	no	no	no	no	no	no	no	no	no	no	no	no	no	no	no	no	no	no	no	no	no	no	no	no	no	no	no	no	no	no	no	no
ERR2200387	no	no	no	no	no	no	no	no	no	no	no	no	no	no	no	no	no	no	no	no	no	no	no	no	no	no	no	no	no	no	no	no	no	no	no	no	no	no	no	no	no	no	no	no	no	no	no	no	no
ERR2200388	no	no	no	no	no	no	no	no	no	no	no	no	no	no	no	no	no	no	no	no	no	no	no	no	no	no	no	no	no	no	no	no	no	no	no	no	no	no	no	no	no	no	no	no	no	no	no	no	no
ERR2204226	no	no	no	no	no	no	no	no	no	no	no	no	no	no	no	no	no	no	no	no	no	no	no	no	no	no	no	no	no	no	no	no	no	no	no	no	no	no	no	no	no	no	no	no	no	no	no	no	no
ERR2209477	no	no	no	no	no	no	no	no	no	no	no	no	no	no	no	no	no	no	no	no	no	no	no	no	no	no	no	no	no	no	no	no	no	no	no	no	no	no	no	no	no	no	no	no	no	no	no	no	no
ERR2209478	no	no	no	no	no	no	no	no	no	no	no	no	no	no	no	no	no	no	no	no	no	no	no	no	no	no	no	no	no	no	no	no	no	no	no	no	no	no	no	no	no	no	no	no	no	no	no	no	no
ERR2209479	no	no	yes	no	no	no	no	no	no	no	no	no	yes	no	no	no	no	no	no	no	no	no	no	no	no	no	no	no	no	no	no	no	no	no	no	no	no	no	no	no	no	no	no	no	no	no	no	no	no
ERR2209480	no	no	no	no	no	no	no	no	no	no	no	no	no	no	no	no	no	no	no	no	no	no	no	no	no	no	no	no	no	no	no	no	no	no	no	no	no	no	no	no	no	no	no	no	no	no	no	no	no
ERR2209481	no	no	no	no	no	no	no	no	no	no	no	no	no	no	no	no	no	no	no	no	no	no	no	no	no	no	no	no	no	no	no	no	no	no	no	no	no	no	no	no	no	no	no	no	no	no	no	no	no
ERR2209482	no	no	no	no	no	no	no	no	no	no	no	no	yes	no	no	no	no	no	no	no	no	no	no	no	no	no	no	no	no	no	yes	no	no	no	no	no	no	no	no	no	no	no	no	no	no	no	no	no	no
ERR2209485	no	no	no	no	no	no	no	no	no	no	no	no	no	no	no	no	no	no	no	no	no	no	no	no	no	no	no	no	no	no	no	no	no	no	no	no	no	no	no	no	no	no	no	no	no	no	no	no	no
ERR2209486	no	no	no	no	no	no	no	no	no	no	no	no	no	no	no	no	no	no	no	no	no	no	no	no	no	no	no	no	no	no	no	no	no	no	no	no	no	no	no	no	no	no	no	no	no	no	no	no	no
ERR2209487	no	no	yes	no	no	no	no	no	no	no	no	no	no	no	no	no	no	no	no	no	no	no	no	no	no	no	no	no	no	no	yes	no	no	no	no	no	no	no	no	no	no	no	no	no	no	no	no	no	no
ERR2209488	no	no	yes	no	no	no	no	no	no	no	no	no	yes	no	no	no	no	no	no	no	no	no	no	no	no	no	no	no	no	no	yes	no	no	no	no	no	no	no	no	no	no	no	no	no	no	no	no	no	no
ERR2209489	no	no	yes	no	no	no	no	no	no	no	no	no	yes	yes	no	no	no	no	no	no	no	no	no	no	no	yes	no	no	no	no	no	no	no	no	no	no	no	yes	no	no	no	no	no	no	yes	no	no	no	no
ERR2209490	no	no	no	no	no	no	no	no	no	no	no	no	no	no	no	no	no	no	no	no	no	no	no	no	no	no	no	no	no	no	no	no	no	no	no	no	no	no	no	no	no	no	no	no	no	no	no	no	no
ERR2209491	no	no	no	no	no	no	no	no	no	no	no	no	no	no	no	no	no	no	no	no	no	no	no	no	no	no	no	no	no	no	no	no	no	no	no	no	no	no	no	no	no	no	no	no	no	no	no	no	no
ERR2209492	no	no	yes	no	no	no	no	no	no	no	no	no	no	yes	no	no	no	no	no	no	no	no	no	no	no	yes	no	no	no	no	no	no	no	no	no	no	no	no	no	no	no	no	no	no	no	no	no	no	no
ERR2209493	no	no	no	no	no	no	no	no	no	no	no	no	no	no	no	no	no	no	no	no	no	no	no	no	no	no	no	no	no	no	no	no	no	no	no	no	no	no	no	no	no	no	no	no	no	no	no	no	no
ERR2209494	no	no	yes	no	no	no	no	no	no	no	no	no	no	no	no	no	no	no	no	no	no	no	no	no	no	no	no	no	no	no	no	no	no	no	no	no	no	no	no	no	no	no	no	no	no	no	no	no	no
ERR2210537	no	no	yes	no	no	no	no	no	no	no	no	no	no	no	no	no	no	no	no	no	no	no	no	no	no	no	no	no	no	no	no	no	no	no	no	no	no	no	no	no	no	no	no	no	no	no	no	no	no
ERR2210549	no	no	yes	no	no	no	no	no	no	no	no	no	no	no	no	no	no	no	no	no	no	no	no	no	no	no	no	no	no	no	no	no	no	no	no	no	no	no	no	no	no	no	no	no	no	no	no	no	no
ERR2210555	no	no	yes	no	no	no	no	no	no	no	no	no	no	no	no	no	no	no	no	no	no	no	no	no	no	no	no	no	no	no	no	no	no	no	no	no	no	no	no	no	no	no	no	no	no	no	no	no	no
ERR2210562	no	no	no	no	no	no	no	no	no	no	no	no	no	no	no	no	no	no	no	no	no	no	no	no	no	no	no	no	no	no	no	no	no	no	no	no	no	no	no	no	no	no	no	no	no	no	no	no	no
ERR2210564	no	no	no	no	no	no	no	no	no	no	no	no	no	no	no	no	no	no	no	no	no	no	no	no	no	no	no	no	no	no	no	no	no	no	no	no	no	no	no	no	no	no	no	no	no	no	no	no	no
ERR2210566	no	no	no	no	no	no	no	no	no	no	no	no	no	no	no	no	no	no	no	no	no	no	no	no	no	no	no	no	no	no	no	no	no	no	no	no	no	no	no	no	no	no	no	no	no	no	no	no	no
ERR2210568	no	no	no	no	no	no	no	no	no	no	no	no	no	no	no	no	no	no	no	no	no	no	no	no	no	no	no	no	no	no	no	no	no	no	no	no	no	no	no	no	no	no	no	no	no	no	no	no	no
ERR2210569	no	no	yes	no	no	no	no	no	no	no	no	no	no	no	no	no	no	no	no	no	no	no	no	no	no	no	no	no	no	no	no	no	no	no	no	no	no	no	no	no	no	no	no	no	no	no	no	no	no
ERR2210570	no	no	no	no	no	no	no	no	no	no	no	no	no	no	no	no	no	no	no	no	no	no	no	no	no	no	no	no	no	no	no	no	no	no	no	no	no	no	no	no	no	no	no	no	no	no	no	no	no
ERR2210571	no	no	no	no	no	no	no	no	no	no	no	no	no	no	no	no	no	no	no	no	no	no	no	no	no	no	no	no	no	no	no	no	no	no	no	no	no	no	no	no	no	no	no	no	no	no	no	no	no
ERR2210572	no	no	no	no	no	no	no	no	no	no	no	no	no	no	no	no	no	no	no	no	no	no	no	no	no	no	no	no	no	no	no	no	no	no	no	no	no	no	no	no	no	no	no	no	no	no	no	no	no
ERR2210573	no	no	no	no	no	no	no	no	no	no	no	no	no	no	no	no	no	no	no	no	no	no	no	no	no	no	no	no	no	no	no	no	no	no	no	no	no	no	no	no	no	no	no	no	no	no	no	no	no
ERR2210578	no	no	no	no	no	no	no	no	no	no	no	no	no	no	no	no	no	no	no	no	no	no	no	no	no	no	no	no	no	no	no	no	no	no	no	no	no	no	no	no	no	no	no	no	no	no	no	no	no
ERR2210686	no	no	yes	no	no	no	no	no	no	no	no	no	no	no	no	no	no	no	no	no	no	no	no	no	no	no	no	no	no	no	no	no	no	no	no	no	no	no	no	no	no	no	no	no	no	no	no	no	no
ERR2210687	no	no	yes	no	no	no	no	no	no	no	no	no	no	no	no	no	no	no	no	no	no	no	no	no	no	no	no	no	no	no	no	no	no	no	no	no	no	no	no	no	no	no	no	no	no	no	no	no	no
ERR2215169	no	no	no	no	no	no	no	no	no	no	no	no	no	no	no	no	no	no	no	no	no	no	no	no	no	no	no	no	no	no	no	no	no	no	no	no	no	no	no	no	no	no	no	no	no	no	no	no	no
ERR2218240	no	no	no	no	no	no	no	no	no	no	no	no	no	no	no	no	no	no	no	no	no	no	no	no	no	no	no	no	no	no	no	no	no	no	no	no	no	no	no	no	no	no	no	no	no	no	no	no	no
ERR2218241	no	no	yes	no	no	no	no	no	no	no	no	no	no	no	no	no	no	no	no	no	no	no	no	no	no	no	no	no	no	no	no	no	no	no	no	no	no	no	no	no	no	no	no	no	no	no	no	no	no
ERR2218242	no	no	no	no	no	no	no	no	no	no	no	no	no	no	no	no	no	no	no	no	no	no	no	no	no	no	no	no	no	no	yes	no	no	no	no	no	no	no	no	no	no	no	no	no	no	no	no	no	no
ERR2218244	no	no	no	no	no	no	no	no	no	no	no	no	no	no	no	no	no	no	no	no	no	no	no	no	no	no	no	no	no	no	no	no	no	no	no	no	no	no	no	no	no	no	no	no	no	no	no	no	no
ERR2218245	no	no	no	no	no	no	no	no	no	no	no	no	no	no	no	no	no	no	no	no	no	no	no	no	no	no	no	no	no	no	no	no	no	no	no	no	no	no	no	no	no	no	no	no	no	no	no	no	no
ERR2218246	no	no	no	no	no	no	no	no	no	no	no	no	no	no	no	no	no	no	no	no	no	no	no	no	no	no	no	no	no	no	no	no	no	no	no	no	no	no	no	no	no	no	no	no	no	no	no	no	no
ERR2218247	no	no	no	no	no	no	no	no	no	no	no	no	no	no	no	no	no	no	no	no	no	no	no	no	no	no	no	no	no	no	no	no	no	no	no	no	no	no	no	no	no	no	no	no	no	no	no	no	no
ERR2218248	no	no	no	no	no	no	no	no	no	no	no	no	no	no	no	no	no	no	no	no	no	no	no	no	no	no	no	no	no	no	no	no	no	no	no	no	no	no	no	no	no	no	no	no	no	no	no	no	no
ERR2218249	no	no	no	no	no	no	no	no	no	no	no	no	no	no	no	no	no	no	no	no	no	no	no	no	no	no	no	no	no	no	no	no	no	no	no	no	no	no	no	no	no	no	no	no	no	no	no	no	no
ERR2218250	no	no	no	no	no	no	no	no	no	no	no	no	no	no	no	no	no	no	no	no	no	no	no	no	no	no	no	no	no	no	no	no	no	no	no	no	no	no	no	no	no	no	no	no	no	no	no	no	no
ERR2218251	no	no	no	no	no	no	no	no	no	no	no	no	no	no	no	no	no	no	no	no	no	no	no	no	no	no	no	no	no	no	no	no	no	no	no	no	no	no	no	no	no	no	no	no	no	no	no	no	no
ERR2218252	no	no	no	no	no	no	no	no	no	no	no	no	no	no	no	no	no	no	no	no	no	no	no	no	no	no	no	no	no	no	no	no	no	no	no	no	no	no	no	no	no	no	no	no	no	no	no	no	no
ERR2218253	no	no	no	no	no	no	no	no	no	no	no	no	no	no	no	no	no	no	no	no	no	no	no	no	no	no	no	no	no	no	no	no	no	no	no	no	no	no	no	no	no	no	no	no	no	no	no	no	no
ERR2218254	no	no	no	no	no	no	no	no	no	no	no	no	no	no	no	no	no	no	no	no	no	no	no	no	no	no	no	no	no	no	no	no	no	no	no	no	no	no	no	no	no	no	no	no	no	no	no	no	no
ERR2218255	no	no	no	no	no	no	no	no	no	no	no	no	no	no	no	no	no	no	no	no	no	no	no	no	no	no	no	no	no	no	no	no	no	no	no	no	no	no	no	no	no	no	no	no	no	no	no	no	no
ERR2218256	no	no	no	no	no	no	no	no	no	no	no	no	no	no	no	no	no	no	no	no	no	no	no	no	no	no	no	no	no	no	no	no	no	no	no	no	no	no	no	no	no	no	no	no	no	no	no	no	no
ERR2218257	no	no	yes	no	no	no	no	no	no	no	no	no	no	no	no	no	no	no	no	no	no	no	no	no	no	no	no	no	no	no	no	no	no	no	no	no	no	no	no	yes	no	no	no	no	no	no	no	no	no
ERR2218258	no	no	no	no	no	no	no	no	no	no	no	no	no	no	no	no	no	no	no	no	no	no	no	no	no	no	no	no	no	no	no	no	no	no	no	no	no	no	no	no	no	no	no	no	no	no	no	no	no
ERR2218259	no	no	no	no	no	no	no	no	no	no	no	no	no	no	no	no	no	no	no	no	no	no	no	no	no	no	no	no	no	no	no	no	no	no	no	no	no	no	no	no	no	no	no	no	no	no	no	no	no
ERR2218260	no	no	no	no	no	no	no	no	no	no	no	no	no	no	no	no	no	no	no	no	no	no	no	no	no	no	no	no	no	no	no	no	no	no	no	no	no	no	no	no	no	no	no	no	no	no	no	no	no
ERR2218261	no	no	no	no	no	no	no	no	no	no	no	no	no	no	no	no	no	no	no	no	no	no	no	no	no	no	no	no	no	no	no	no	no	no	no	no	no	no	no	no	no	no	no	no	no	no	no	no	no
ERR2218262	no	no	no	no	no	no	no	no	no	no	no	no	no	no	no	no	no	no	no	no	no	no	no	no	no	no	no	no	no	no	no	no	no	no	no	no	no	no	no	no	no	no	no	no	no	no	no	no	no
ERR2218264	no	no	no	no	no	no	no	no	no	no	no	no	no	no	no	no	no	no	no	no	no	no	no	no	no	no	no	no	no	no	no	no	no	no	no	no	no	no	no	no	no	no	no	no	no	no	no	no	no
ERR2218265	no	no	no	no	no	no	no	no	no	no	no	no	no	no	no	no	no	no	no	no	no	no	no	no	no	no	no	no	no	no	no	no	no	no	no	no	no	no	no	no	no	no	no	no	no	no	no	no	no
ERR2218266	no	no	no	no	no	no	no	no	no	no	no	no	no	no	no	no	no	no	no	no	no	no	no	no	no	no	no	no	no	no	no	no	no	no	no	no	no	no	no	no	no	no	no	no	no	no	no	no	no
ERR2218267	no	no	no	no	no	no	no	no	no	no	no	no	no	no	no	no	no	no	no	no	no	no	no	no	no	no	no	no	no	no	yes	no	no	no	no	no	no	no	no	no	no	no	no	no	no	no	no	no	no
ERR2218268	no	no	no	no	no	no	no	no	no	no	no	no	no	no	no	no	no	no	no	no	no	no	no	no	no	no	no	no	no	no	no	no	no	no	no	no	no	no	no	no	no	no	no	no	no	no	no	no	no
ERR2218269	no	no	no	no	no	no	no	no	no	no	no	no	no	no	no	no	no	no	no	no	no	no	no	no	no	no	no	no	no	no	no	no	no	no	no	no	no	no	no	no	no	no	no	no	no	no	no	no	no
ERR2218270	no	no	no	no	no	no	no	no	no	no	no	no	no	no	no	no	no	no	no	no	no	no	no	no	no	no	no	no	no	no	no	no	no	no	no	no	no	no	no	no	no	no	no	no	no	no	no	no	no
ERR2218271	no	no	yes	no	no	no	no	no	no	no	no	no	no	no	no	no	no	no	no	no	no	no	no	no	no	no	no	no	no	no	no	no	no	no	no	no	no	no	no	no	no	no	no	no	no	no	no	no	no
ERR2218272	no	no	yes	no	no	no	no	no	no	no	no	no	no	no	no	no	no	no	no	no	no	no	no	no	no	no	no	no	no	no	no	no	no	no	no	no	no	no	no	no	no	no	no	no	no	no	no	no	no
ERR2218273	no	no	no	no	no	no	no	no	no	no	no	no	no	no	no	no	no	no	no	no	no	no	no	no	no	no	no	no	no	no	no	no	no	no	no	no	no	no	no	no	no	no	no	no	no	no	no	no	no
ERR2218274	no	no	no	no	no	no	no	no	no	no	no	no	no	no	no	no	no	no	no	no	no	no	no	no	no	no	no	no	no	no	no	no	no	no	no	no	no	no	no	no	no	no	no	no	no	no	no	no	no
ERR2218275	no	no	no	no	no	no	no	no	no	no	no	no	no	no	no	no	no	no	no	no	no	no	no	no	no	no	no	no	no	no	no	no	no	no	no	no	no	no	no	no	no	no	no	no	no	no	no	no	no
ERR2218276	no	no	no	no	no	no	no	no	no	no	no	no	no	no	no	no	no	no	no	no	no	no	no	no	no	no	no	no	no	no	no	no	no	no	no	no	no	no	no	no	no	no	no	no	no	no	no	no	no
ERR2218278	no	no	yes	no	no	no	no	no	no	no	no	no	no	no	no	no	no	no	no	no	no	no	no	no	no	no	no	no	no	no	no	no	no	no	no	no	no	no	no	no	no	no	no	no	no	no	no	no	no
ERR2218279	no	no	no	no	no	no	no	no	no	no	no	no	no	no	no	no	no	no	no	no	no	no	no	no	no	no	no	no	no	no	no	no	no	no	no	no	no	no	no	no	no	no	no	no	no	no	no	no	no
ERR2218281	no	no	no	no	no	no	no	no	no	no	no	no	no	no	no	no	no	no	no	no	no	no	no	no	no	no	no	no	no	no	no	no	no	no	no	no	no	no	no	no	no	no	no	no	no	no	no	no	no
ERR2218283	no	no	no	no	no	no	no	no	no	no	no	no	no	no	no	no	no	no	no	no	no	no	no	no	no	no	no	no	no	no	no	no	no	no	no	no	no	no	no	no	no	no	no	no	no	no	no	no	no
ERR2218293	no	no	no	no	no	no	no	no	no	no	no	no	no	no	no	no	no	no	no	no	no	no	no	no	no	no	no	no	no	no	yes	no	no	no	no	no	no	no	no	no	no	no	no	no	no	no	no	no	no
ERR2218294	no	no	no	no	no	no	no	no	no	no	no	no	no	no	no	no	no	no	no	no	no	no	no	no	no	no	no	no	no	no	no	no	no	no	no	no	no	no	no	no	no	no	no	no	no	no	no	no	no
ERR2218295	no	no	no	no	no	no	no	no	no	no	no	no	no	no	no	no	no	no	no	no	no	no	no	no	no	no	no	no	no	no	no	no	no	no	no	no	no	no	no	no	no	no	no	no	no	no	no	no	no
ERR2218296	no	no	yes	no	no	no	no	no	no	no	no	no	no	no	no	no	no	no	no	no	no	no	no	no	no	no	no	no	no	no	no	no	no	no	no	no	no	no	no	no	no	no	no	no	no	no	no	no	no
ERR2218297	no	no	yes	no	no	no	no	no	no	no	no	no	no	no	no	no	yes	yes	no	no	no	no	no	no	no	no	no	no	no	no	yes	no	no	no	no	no	no	no	no	no	no	no	no	no	no	no	no	no	no
ERR2218298	no	no	no	no	no	no	no	no	no	no	no	no	no	no	no	no	no	no	no	no	no	no	no	no	no	no	no	no	no	no	no	no	no	no	no	no	no	no	no	no	no	no	no	no	no	no	no	no	no
ERR2218299	no	no	no	no	no	no	no	no	no	no	no	no	no	no	no	no	no	no	no	no	no	no	no	no	no	no	no	no	no	no	no	no	no	no	no	no	no	no	no	no	no	no	no	no	no	no	no	no	no
ERR2218300	no	no	no	no	no	no	no	no	no	no	no	no	no	no	no	no	no	no	no	no	no	no	no	no	no	no	no	no	no	no	no	no	no	no	no	no	no	no	no	no	no	no	no	no	no	no	no	no	no
ERR2218301	no	no	no	no	no	no	no	no	no	no	no	no	no	no	no	no	no	no	no	no	no	no	no	no	no	no	no	no	no	no	no	no	no	no	no	no	no	no	no	no	no	no	no	no	no	no	no	no	no
ERR2218302	no	no	no	no	no	no	no	no	no	no	no	no	no	no	no	no	no	no	no	no	no	no	no	no	no	no	no	no	no	no	no	no	no	no	no	no	no	no	no	no	no	no	no	no	no	no	no	no	no
ERR2218303	no	no	no	no	no	no	no	no	no	no	no	no	yes	no	no	no	yes	yes	no	no	no	no	no	no	no	no	no	no	no	no	yes	no	no	no	no	no	no	no	no	no	no	no	no	no	no	no	no	no	no
ERR2218304	no	no	no	no	no	no	no	no	no	no	no	no	no	no	no	no	no	no	no	no	no	no	no	no	no	no	no	no	no	no	no	no	no	no	no	no	no	no	no	no	no	no	no	no	no	no	no	no	no
ERR2218305	no	no	no	no	no	no	no	no	no	no	no	no	no	no	no	no	no	no	no	no	no	no	no	no	no	no	no	no	no	no	no	no	no	no	no	no	no	no	no	no	no	no	no	no	no	no	no	no	no
ERR2218306	no	no	no	no	no	no	no	no	no	no	no	no	no	no	no	no	no	no	no	no	no	no	no	no	no	no	no	no	no	no	no	no	no	no	no	no	no	no	no	no	no	no	no	no	no	no	no	no	no
ERR2218307	no	no	no	no	no	no	no	no	no	no	no	no	no	no	no	no	no	no	no	no	no	no	no	no	no	no	no	no	no	no	no	no	no	no	no	no	no	no	no	no	no	no	no	no	no	no	no	no	no
ERR2218308	no	no	no	no	no	no	no	no	no	no	no	no	no	no	no	no	no	no	no	no	no	no	no	no	no	no	no	no	no	no	no	no	no	no	no	no	no	no	no	no	no	no	no	no	no	no	no	no	no
ERR2218309	no	no	no	no	no	no	no	no	no	no	no	no	no	no	no	no	no	no	no	no	no	no	no	no	no	no	no	no	no	no	no	no	no	no	no	no	no	no	no	no	no	no	no	no	no	no	no	no	no
ERR2218310	no	no	no	no	no	no	no	no	no	no	no	no	no	no	no	no	no	no	no	no	no	no	no	no	no	no	no	no	no	no	no	no	no	no	no	no	no	no	no	no	no	no	no	no	no	no	no	no	no
ERR2218311	no	no	yes	yes	no	no	no	no	no	no	no	no	no	no	no	no	no	no	no	no	no	no	no	no	no	no	no	no	no	no	no	no	no	no	no	no	no	no	no	no	no	no	no	no	no	no	no	yes	no
ERR2218312	no	no	yes	no	no	no	no	no	no	no	no	no	no	no	no	no	no	no	no	no	no	no	no	no	no	no	no	no	no	no	yes	no	no	no	no	no	no	no	no	no	no	no	no	no	no	no	no	no	no
ERR2218313	no	no	no	no	no	no	no	no	no	no	no	no	no	no	no	no	no	no	no	no	no	no	no	no	no	no	no	no	no	no	no	no	no	no	no	no	no	no	no	no	no	no	no	no	no	no	no	no	no
ERR2218314	no	no	no	no	no	no	no	no	no	no	no	no	no	no	no	no	no	no	no	no	no	no	no	no	no	no	no	no	no	no	no	no	no	no	no	no	no	no	no	no	no	no	no	no	no	no	no	no	no
ERR2218315	no	no	no	no	no	no	no	no	no	no	no	no	no	no	no	no	no	no	no	no	no	no	no	no	no	no	no	no	no	no	no	no	no	no	no	no	no	no	no	no	no	no	no	no	no	no	no	no	no
ERR2218316	no	no	no	no	no	yes	no	no	no	no	no	no	no	no	no	no	no	no	no	no	no	no	no	no	no	no	no	no	no	no	no	no	no	no	no	no	no	no	no	no	no	no	no	no	no	no	no	no	no
ERR2218317	no	no	no	no	no	no	no	no	no	no	no	no	no	no	no	no	no	no	no	no	no	no	no	no	no	no	no	no	no	no	no	no	no	no	no	no	no	no	no	no	no	no	no	no	no	no	no	no	no
ERR2223850	no	no	no	no	no	no	no	no	no	no	no	no	no	no	no	no	no	no	no	no	no	no	no	no	no	no	no	no	no	no	no	no	no	no	no	no	no	no	no	no	no	no	no	no	no	no	no	no	no
ERR2223852	no	no	yes	yes	no	no	no	no	no	no	no	no	no	no	no	no	no	no	no	no	no	no	no	no	no	no	no	no	no	no	yes	no	no	no	no	no	yes	no	no	no	no	no	no	no	no	no	no	no	no
ERR2231036	no	no	yes	no	no	no	no	no	no	no	no	no	no	no	no	no	no	no	no	no	no	no	no	no	no	no	no	no	no	no	no	no	no	no	no	no	no	no	no	no	no	no	no	no	no	no	no	no	no
ERR2231041	no	no	yes	no	no	no	no	no	no	no	no	no	no	no	no	no	no	no	no	no	no	no	no	no	no	no	no	no	no	no	no	no	no	no	no	no	no	no	no	no	no	no	no	no	no	no	no	no	no
ERR2231043	no	no	yes	no	no	no	no	no	no	no	no	no	no	no	no	no	no	no	no	no	no	no	no	no	no	no	no	no	no	no	no	no	no	no	no	no	no	no	no	no	no	no	no	no	no	no	no	no	no
ERR2231046	no	no	yes	no	no	no	no	no	no	no	no	no	no	no	no	no	no	no	no	no	no	no	no	no	no	no	no	no	no	no	no	no	no	no	no	no	no	no	no	no	no	no	no	no	no	no	no	no	no
ERR2231048	no	no	yes	no	no	no	no	no	no	no	no	no	no	no	no	no	no	no	no	no	no	no	no	no	no	no	no	no	no	no	no	no	no	no	no	no	no	no	no	no	no	no	no	no	no	no	no	no	no
ERR2231050	no	no	yes	no	no	no	no	no	no	no	no	no	no	no	no	no	no	no	no	no	no	no	no	no	no	no	no	no	no	no	no	no	no	no	no	no	no	no	no	no	no	no	no	no	no	no	no	no	no
ERR2231052	no	no	yes	no	no	no	no	no	no	no	no	no	no	no	no	no	no	no	no	no	no	no	no	no	no	no	no	no	no	no	no	no	no	no	no	no	no	no	no	no	no	no	no	no	no	no	no	no	no
ERR2231060	no	no	yes	no	no	no	no	no	no	no	no	no	no	no	no	no	no	no	no	no	no	no	no	no	no	no	no	no	no	no	no	no	no	no	no	no	no	no	no	no	no	no	no	no	no	no	no	no	no
ERR2231061	no	no	yes	no	no	no	no	no	no	no	no	no	no	no	no	no	no	no	no	no	no	no	no	no	no	no	no	no	no	no	no	no	no	no	no	no	no	no	no	no	no	no	no	no	no	no	no	no	no
ERR2231062	no	no	yes	no	no	no	no	no	no	no	no	no	no	no	no	no	no	no	no	no	no	no	no	no	no	no	no	no	no	no	no	no	no	no	no	no	no	no	no	no	no	no	no	no	no	no	no	no	no
ERR2231066	no	no	yes	no	no	no	no	no	no	no	no	no	no	no	no	no	no	no	no	no	no	no	no	no	no	no	no	no	no	no	no	no	no	no	no	no	no	no	no	no	no	no	no	no	no	no	no	no	no
ERR2231068	no	no	yes	no	no	no	no	no	no	no	no	no	no	no	no	no	no	no	no	no	no	no	no	no	no	no	no	no	no	no	no	no	no	no	no	no	no	no	no	no	no	no	no	no	no	no	no	no	no
ERR2233202	no	no	no	no	no	no	no	no	no	no	no	no	no	no	no	no	no	no	no	no	no	no	no	no	no	no	no	no	no	no	no	no	no	no	no	no	no	no	no	no	no	no	no	no	no	no	no	no	no
ERR2233623	no	no	no	no	no	no	no	no	no	no	no	no	no	no	no	no	no	no	no	no	no	no	no	no	no	no	no	no	no	no	no	no	no	no	no	no	no	no	no	no	no	no	no	no	no	no	no	no	no
ERR2233624	no	no	no	no	no	no	no	no	no	no	no	no	no	no	no	no	no	no	no	no	no	no	no	no	no	no	no	no	no	no	no	no	no	no	no	no	no	no	no	no	no	no	no	no	no	no	no	no	no
ERR2233625	no	no	no	no	no	no	no	no	no	no	no	no	no	no	no	no	no	no	no	no	no	no	no	no	no	no	no	no	no	no	no	no	no	no	no	no	no	no	no	no	no	no	no	no	no	no	no	no	no
ERR2240085	no	no	yes	no	no	no	no	no	no	no	no	no	no	no	no	no	no	no	no	no	no	no	no	no	no	no	no	no	no	no	no	no	no	no	no	no	no	no	no	no	no	no	no	no	no	no	no	no	no
ERR2240086	no	no	yes	no	no	no	no	no	no	no	no	no	no	no	no	no	no	no	no	no	no	no	no	no	no	no	no	no	no	no	no	no	no	no	no	no	no	no	no	no	no	no	no	no	no	no	no	no	no
ERR2240087	no	no	no	no	no	no	no	no	no	no	no	no	no	no	no	no	no	no	no	no	no	no	no	no	no	no	no	no	no	no	no	no	no	no	no	no	no	no	no	no	no	no	no	no	no	no	no	no	no
ERR2299317	no	no	yes	no	no	no	no	no	no	no	no	no	no	no	no	no	no	no	no	no	no	no	no	no	no	no	no	no	no	no	yes	no	no	no	no	no	no	no	no	no	no	no	no	no	no	no	no	no	no
ERR304850	no	no	yes	no	no	no	no	no	no	no	no	no	yes	no	no	no	no	no	no	no	no	no	no	no	no	no	no	no	no	no	no	no	no	no	no	no	no	no	no	no	no	no	no	no	no	no	no	no	no
L00268-11	no	no	no	no	no	no	no	no	no	no	no	no	no	no	no	no	no	no	no	no	no	no	no	no	no	no	no	no	no	no	no	no	no	no	no	no	no	no	no	no	no	no	no	no	no	no	no	no	no
L00325-11	no	no	no	no	no	no	no	no	no	no	no	no	no	no	no	no	no	no	no	no	no	no	no	no	no	no	no	no	no	no	no	no	no	no	no	no	no	no	no	no	no	no	no	no	no	no	no	no	no
L00326-11	no	no	no	no	no	no	no	no	no	no	no	no	no	no	no	no	no	no	no	no	no	no	no	no	no	no	no	no	no	no	no	no	no	no	no	no	no	no	no	no	no	no	no	no	no	no	no	no	no
L00504-14	no	no	yes	no	no	no	no	no	no	no	no	no	no	no	no	no	no	no	no	no	no	no	no	no	no	no	no	no	no	no	no	no	no	no	no	no	no	no	no	no	no	no	no	no	no	no	no	no	no
L00520-12	no	no	no	no	no	no	no	no	no	no	no	no	no	no	no	no	no	no	no	no	no	no	no	no	no	no	no	no	no	no	no	no	no	no	no	no	no	no	no	no	no	no	no	no	no	no	no	no	no
L00603-11	no	no	no	no	no	no	no	no	no	no	no	no	no	no	no	no	no	no	no	no	no	no	no	no	no	no	no	no	no	no	no	no	no	no	no	no	no	no	no	no	no	no	no	no	no	no	no	no	no
L00974-13	no	no	yes	no	no	no	no	no	no	no	no	no	no	no	no	no	no	no	no	no	no	no	no	no	no	no	no	no	no	no	no	no	no	no	no	no	no	no	no	no	no	no	no	no	no	no	no	no	no
L00981-13	no	no	yes	no	no	no	no	no	no	no	no	no	no	no	no	no	no	no	no	no	no	no	no	no	no	no	no	no	no	no	no	no	no	no	no	no	no	no	no	no	no	no	no	no	no	no	no	no	no
L00982-13	no	no	yes	no	no	no	no	no	no	no	no	no	no	no	no	no	no	no	no	no	no	no	no	no	no	no	no	no	no	no	no	no	no	no	no	no	no	no	no	no	no	no	no	no	no	no	no	no	no
L01259-11	no	no	no	no	no	no	no	no	no	no	no	no	no	no	no	no	no	no	no	no	no	no	no	no	no	no	no	no	no	no	no	no	no	no	no	no	no	no	no	no	no	no	no	no	no	no	no	no	no
L01401-13	no	no	yes	no	no	no	no	no	no	no	no	no	no	no	no	no	no	no	no	no	no	no	no	no	no	no	no	no	no	no	no	no	no	no	no	no	no	no	no	no	no	no	no	no	no	no	no	no	no
L01473-14	no	no	no	no	no	no	no	no	no	no	no	no	no	no	no	no	no	no	no	no	no	no	no	no	no	no	no	no	no	no	no	no	no	no	no	no	no	no	no	no	no	no	no	no	no	no	no	no	no
PHE_100	no	no	no	no	no	no	no	no	no	no	no	no	no	no	no	no	no	no	no	no	no	no	no	no	no	no	no	no	no	no	no	no	no	no	no	no	no	no	no	no	no	no	no	no	no	no	no	no	no
PHE_101	yes	no	yes	no	no	no	no	no	no	no	no	no	no	no	no	no	no	no	no	no	no	no	no	no	no	no	no	no	no	no	no	no	no	no	no	no	no	yes	no	no	no	no	no	no	no	no	no	no	no
PHE_102	no	no	no	no	no	no	no	no	no	no	no	no	no	no	no	no	no	no	no	no	no	no	no	no	no	no	no	no	no	no	no	no	no	no	no	no	no	no	no	no	no	no	no	no	no	no	no	no	no
PHE_103	no	no	no	no	no	no	no	no	no	no	no	no	no	no	no	no	no	no	no	no	no	no	no	no	no	no	no	no	no	no	no	no	no	no	no	no	no	no	no	no	no	no	no	no	no	no	no	no	no
PHE_104	no	no	yes	no	no	no	no	no	no	no	no	no	no	no	no	no	no	no	no	no	no	no	no	no	no	no	no	no	no	no	no	no	no	no	no	no	no	no	no	no	no	no	no	no	no	no	no	no	no
PHE_105	no	no	no	no	no	no	no	no	no	no	no	no	no	no	no	no	no	no	no	no	no	no	no	no	no	no	no	no	no	no	no	no	no	no	no	no	no	no	no	no	no	no	no	no	no	no	no	no	no
PHE_106	no	no	yes	no	no	no	no	no	no	no	no	no	no	no	no	no	no	no	no	no	no	no	no	no	no	no	no	no	no	no	no	no	no	no	no	no	no	no	no	no	no	no	no	no	no	no	no	no	no
PHE_107	no	no	no	no	no	no	no	no	no	no	no	no	no	no	no	no	no	no	no	no	no	no	no	no	no	no	no	no	no	no	no	no	no	no	no	no	no	no	no	no	no	no	no	no	no	no	no	no	no
PHE_108	no	no	no	no	no	no	no	no	no	no	no	no	no	no	no	no	no	no	no	no	no	no	no	no	no	no	no	no	no	no	no	no	no	no	no	no	no	no	no	no	no	no	no	no	no	no	no	no	no
PHE_109	no	no	yes	no	no	no	no	no	no	no	no	no	no	no	no	no	no	no	no	no	no	no	no	no	no	no	no	no	no	no	no	no	no	no	no	no	no	no	no	no	no	no	no	no	no	no	no	no	no
PHE_10	no	no	yes	no	no	no	no	no	no	no	no	no	no	no	no	no	no	no	no	no	no	no	no	no	no	no	no	no	no	no	no	no	no	no	no	no	no	no	no	no	no	no	no	no	no	no	no	no	no
PHE_110	no	no	no	no	no	no	no	no	no	no	no	no	no	no	no	no	no	no	no	no	no	no	no	no	no	no	no	no	no	no	no	no	no	no	no	no	no	no	no	no	no	no	no	no	no	no	no	no	no
PHE_111	no	no	yes	no	no	no	no	no	no	no	no	no	yes	no	no	no	no	no	no	no	no	no	no	no	no	no	no	no	no	no	no	no	no	no	no	no	no	no	no	no	no	no	no	no	no	no	no	no	no
PHE_112	no	no	yes	no	no	no	no	no	no	no	no	no	yes	no	no	no	no	no	no	no	no	no	no	no	no	no	no	no	no	no	no	no	no	no	no	no	no	no	no	no	no	no	no	no	no	no	no	no	no
PHE_113	no	no	yes	no	no	no	no	no	no	no	no	no	no	no	no	no	no	no	no	no	no	no	no	no	no	no	no	no	no	no	no	no	no	no	no	no	no	no	no	no	no	no	no	no	no	no	no	no	no
PHE_114	no	no	no	no	no	no	no	no	no	no	no	no	no	no	no	no	no	no	no	no	no	no	no	no	no	no	no	no	no	no	no	no	no	no	no	no	no	no	no	no	no	no	no	no	no	no	no	no	no
PHE_115	no	no	no	no	no	no	no	no	no	no	no	no	no	no	no	no	no	no	no	no	no	no	no	no	no	no	no	no	no	no	no	no	no	no	no	no	no	no	no	no	no	no	no	no	no	no	no	no	no
PHE_116	no	no	no	no	no	no	no	no	no	no	no	no	no	no	no	no	no	no	no	no	no	no	no	no	no	no	no	no	no	no	no	no	no	no	no	no	no	no	no	no	no	no	no	no	no	no	no	no	no
PHE_117	no	no	yes	no	no	no	no	no	no	no	no	no	no	no	no	no	no	no	no	no	no	no	no	no	no	no	no	no	no	no	yes	no	no	no	no	no	no	no	no	no	no	no	no	no	no	no	no	no	no
PHE_118	no	no	no	no	no	no	no	no	no	no	no	no	no	no	no	no	no	no	no	no	no	no	no	no	no	no	no	no	no	no	no	no	no	no	no	no	no	no	no	no	no	no	no	no	no	no	no	no	no
PHE_119	no	no	no	no	no	no	no	no	no	no	no	no	no	no	no	no	no	no	no	no	no	no	no	no	no	no	no	no	no	no	no	no	no	no	no	no	no	no	no	no	no	no	no	no	no	no	no	no	no
PHE_11	no	no	yes	no	no	no	no	no	no	no	no	no	no	no	no	no	no	no	no	no	no	no	no	no	no	no	no	no	no	no	no	no	no	no	no	no	no	no	no	no	no	no	no	no	no	no	no	no	no
PHE_120	no	no	no	no	no	no	no	no	no	no	no	no	no	no	no	no	no	no	no	no	no	no	no	no	no	no	no	no	no	no	no	no	no	no	no	no	no	no	no	no	no	no	no	no	no	no	no	no	no
PHE_121	no	no	no	no	no	no	no	no	no	no	no	no	no	no	no	no	no	no	no	no	no	no	no	no	no	no	no	no	no	no	no	no	no	no	no	no	no	no	no	no	no	no	no	no	no	no	no	no	no
PHE_122	no	no	no	no	no	no	no	no	no	no	no	no	no	no	no	no	no	no	no	no	no	no	no	no	no	no	no	no	no	no	no	no	no	no	no	no	no	no	no	no	no	no	no	no	no	no	no	no	no
PHE_123	no	no	yes	no	no	no	no	no	no	no	no	no	no	no	no	no	no	no	no	no	no	no	no	no	no	no	no	no	no	no	no	no	no	no	no	no	no	no	no	no	no	no	no	no	no	no	no	no	no
PHE_124	no	no	yes	no	no	no	no	no	no	no	no	no	no	no	no	no	no	no	no	no	no	no	no	no	no	no	no	no	no	no	no	no	no	no	no	no	no	no	no	no	no	no	no	no	no	no	no	no	no
PHE_125	no	no	yes	no	no	no	no	no	no	no	no	no	no	no	no	no	no	no	no	no	no	no	no	no	no	no	no	no	no	no	no	no	no	no	no	no	no	no	no	no	no	no	no	no	no	no	no	no	no
PHE_126	no	no	no	no	no	no	no	no	no	no	no	no	no	no	no	no	no	no	no	no	no	no	no	no	no	no	no	no	no	no	no	no	no	no	no	no	no	no	no	no	no	no	no	no	no	no	no	no	no
PHE_127	no	no	no	no	no	no	no	no	no	no	no	no	no	no	no	no	no	no	no	no	no	no	no	no	no	no	no	no	no	no	no	no	no	no	no	no	no	no	no	no	no	no	no	no	no	no	no	no	no
PHE_128	no	no	no	no	no	no	no	no	no	no	no	no	no	no	no	no	no	no	no	no	no	no	no	no	no	no	no	no	no	no	no	no	no	no	no	no	no	no	no	no	no	no	no	no	no	no	no	no	no
PHE_129	no	no	yes	no	no	no	no	no	no	no	no	no	no	no	no	no	no	no	no	no	no	no	no	no	no	no	no	no	no	no	no	no	no	no	no	no	no	no	no	no	no	no	no	no	no	no	no	no	no
PHE_12	no	no	no	no	no	no	no	no	no	no	no	no	no	no	no	no	no	no	no	no	no	no	no	no	no	no	no	no	no	no	no	no	no	no	no	no	no	no	no	no	no	no	no	no	no	no	no	no	no
PHE_130	no	no	yes	no	no	no	no	no	no	no	no	no	no	no	no	no	no	no	no	no	no	no	no	no	no	no	no	no	no	no	no	no	no	no	no	no	no	no	no	no	no	no	no	no	no	no	no	no	no
PHE_131	no	no	no	no	no	no	no	no	no	no	no	no	no	no	no	no	no	no	no	no	no	no	no	no	no	no	no	no	no	no	no	no	no	no	no	no	no	no	no	no	no	no	no	no	no	no	no	no	no
PHE_132	no	no	yes	no	no	no	no	no	no	no	no	no	no	no	no	no	no	no	no	no	no	no	no	no	no	no	no	no	no	no	no	no	no	no	no	no	no	no	no	no	no	no	no	no	no	no	no	no	no
PHE_133	no	no	no	no	no	no	no	no	no	no	no	no	no	no	no	no	no	no	no	no	no	no	no	no	no	no	no	no	no	no	no	no	no	no	no	no	no	no	no	no	no	no	no	no	no	no	no	no	no
PHE_134	no	no	no	no	no	no	no	no	no	no	no	no	no	no	no	no	no	no	no	no	no	no	no	no	no	no	no	no	no	no	no	no	no	no	no	no	no	no	no	no	no	no	no	no	no	no	no	no	no
PHE_135	no	no	no	no	no	no	no	no	no	no	no	no	no	no	no	no	no	no	no	no	no	no	no	no	no	no	no	no	no	no	no	no	no	no	no	no	no	no	no	no	no	no	no	no	no	no	no	no	no
PHE_136	no	no	yes	no	no	no	no	no	no	no	no	no	no	no	no	no	no	no	no	no	no	no	no	no	no	no	no	no	no	no	no	no	no	no	no	no	no	no	no	no	no	no	no	no	no	no	no	no	no
PHE_137	no	no	no	no	no	no	no	no	no	no	no	no	no	no	no	no	no	no	no	no	no	no	no	no	no	no	no	no	no	no	no	no	no	no	no	no	no	no	no	no	no	no	no	no	no	no	no	no	no
PHE_138	no	no	yes	no	no	no	no	no	no	no	no	no	no	no	no	no	no	no	no	no	no	no	no	no	no	no	no	no	no	no	yes	no	no	no	no	no	no	no	no	no	no	no	no	no	no	no	no	no	no
PHE_139	no	no	yes	no	no	no	no	no	no	no	no	no	no	no	no	no	no	no	no	no	no	no	no	no	no	no	no	no	no	no	no	no	no	no	no	no	no	no	no	no	no	no	no	no	no	no	no	no	no
PHE_13	no	no	no	no	no	no	no	no	no	no	no	no	no	no	no	no	no	no	no	no	no	no	no	no	no	no	no	no	no	no	no	no	no	no	no	no	no	no	no	no	no	no	no	no	no	no	no	no	no
PHE_140	no	no	no	no	no	no	no	no	no	no	no	no	no	no	no	no	no	no	no	no	no	no	no	no	no	no	no	no	no	no	no	no	no	no	no	no	no	no	no	no	no	no	no	no	no	no	no	no	no
PHE_141	no	no	no	no	no	no	no	no	no	no	no	no	no	no	no	no	no	no	no	no	no	no	no	no	no	no	no	no	no	no	no	no	no	no	no	no	no	no	no	no	no	no	no	no	no	no	no	no	no
PHE_142	no	no	no	no	no	no	no	no	no	no	no	no	no	no	no	no	no	no	no	no	no	no	no	no	no	no	no	no	no	no	no	no	no	no	no	no	no	no	no	no	no	no	no	no	no	no	no	no	no
PHE_143	no	no	yes	no	no	no	no	no	no	no	no	no	yes	no	no	no	no	no	no	no	no	no	no	no	no	no	no	no	no	no	no	no	no	no	no	no	no	no	no	no	no	no	no	no	no	no	no	no	no
PHE_144	no	no	yes	no	no	no	no	no	no	yes	no	no	no	no	no	no	yes	yes	no	no	no	no	no	no	no	no	no	no	no	no	no	no	no	no	no	no	no	no	no	no	no	no	no	no	no	no	no	no	no
PHE_145	no	no	no	no	no	no	no	no	no	no	no	no	no	no	no	no	no	no	no	no	no	no	no	no	no	no	no	no	no	no	yes	no	no	no	no	no	no	no	no	no	no	no	no	no	no	no	no	no	no
PHE_146	no	no	yes	no	no	no	no	no	no	no	no	no	yes	no	no	no	no	no	no	no	no	no	no	no	no	no	no	no	no	no	no	no	no	no	no	no	no	no	no	no	no	no	no	no	no	no	no	no	no
PHE_147	no	no	yes	no	no	no	no	no	no	no	no	no	yes	no	no	no	yes	yes	no	no	no	no	no	no	no	no	no	no	no	no	no	no	no	no	no	no	no	yes	no	no	no	no	no	no	no	no	no	no	no
PHE_148	no	no	no	no	no	no	no	no	no	no	no	no	no	no	no	no	no	no	no	no	no	no	no	no	no	no	no	no	no	no	yes	no	no	no	no	no	no	no	no	no	no	no	no	no	no	no	no	no	no
PHE_149	no	no	no	no	no	no	no	no	no	no	no	no	no	no	no	no	no	no	no	no	no	no	no	no	no	no	no	no	no	no	no	no	no	no	no	no	no	no	no	no	no	no	no	no	no	no	no	no	no
PHE_14	no	no	no	no	no	no	no	no	no	no	no	no	no	no	no	no	no	no	no	no	no	no	no	no	no	no	no	no	no	no	no	no	no	no	no	no	no	yes	no	no	no	no	no	no	no	no	no	no	no
PHE_150	no	no	no	no	no	no	no	no	no	no	no	no	no	no	no	no	no	no	no	no	no	no	no	no	no	no	no	no	no	no	no	no	no	no	no	no	no	no	no	no	no	no	no	no	no	no	no	no	no
PHE_151	no	no	yes	no	no	no	no	no	no	no	no	no	no	no	no	no	no	no	no	no	no	no	no	no	no	no	no	no	no	no	no	no	no	no	no	no	no	no	no	no	no	no	no	no	no	no	no	no	no
PHE_152	no	no	yes	no	no	no	no	no	no	no	no	no	no	no	no	no	no	no	no	no	no	no	no	no	no	no	no	no	no	no	no	no	no	no	no	no	no	no	no	no	no	no	no	no	no	no	no	no	no
PHE_153	no	no	yes	no	no	no	no	no	no	no	no	no	yes	no	no	no	no	no	no	no	no	no	no	no	no	no	no	no	no	no	no	no	no	no	no	no	no	no	no	no	no	no	no	no	no	no	no	no	no
PHE_154	no	no	no	no	no	no	no	no	no	no	no	no	no	no	no	no	no	no	no	no	no	no	no	no	no	no	no	no	no	no	no	no	no	no	no	no	no	no	no	no	no	no	no	no	no	no	no	no	no
PHE_155	no	no	yes	no	no	no	no	no	no	no	no	no	no	no	no	no	no	no	no	no	no	no	no	no	no	no	no	no	no	no	no	no	no	no	no	no	no	no	no	no	no	no	no	no	no	no	no	no	no
PHE_156	no	no	no	no	no	no	no	no	no	no	no	no	no	no	no	no	no	no	no	no	no	no	no	no	no	no	no	no	no	no	no	no	no	no	no	no	no	no	no	no	no	no	no	no	no	no	no	no	no
PHE_157	no	no	yes	no	no	no	no	no	no	no	no	no	no	no	no	no	no	no	no	no	no	no	no	no	no	no	no	no	no	no	no	no	no	no	no	no	no	no	no	no	no	no	no	no	no	no	no	no	no
PHE_158	no	no	yes	no	no	no	no	no	no	no	no	no	no	no	no	no	no	no	no	no	no	no	no	no	no	no	no	no	no	no	no	no	no	no	no	no	no	no	no	no	no	no	no	no	no	no	no	no	no
PHE_159	no	no	yes	no	no	no	no	no	no	no	no	no	no	no	no	no	no	no	no	no	no	no	no	no	no	no	no	no	no	no	no	no	no	no	no	no	no	no	no	no	no	no	no	no	no	no	no	no	no
PHE_15	no	no	no	no	no	no	no	no	no	no	no	no	no	no	no	no	no	no	no	no	no	no	no	no	no	no	no	no	no	no	no	no	no	no	no	no	no	no	no	no	no	no	no	no	no	no	no	no	no
PHE_160	no	no	no	no	no	no	no	no	no	no	no	no	no	no	no	no	no	no	no	no	no	no	no	no	no	no	no	no	no	no	no	no	no	no	no	no	no	no	no	no	no	no	no	no	no	no	no	no	no
PHE_161	no	no	no	no	no	no	no	no	no	no	no	no	no	no	no	no	no	no	no	no	no	no	no	no	no	no	no	no	no	no	no	no	no	no	no	no	no	no	no	no	no	no	no	no	no	no	no	no	no
PHE_162	no	no	no	no	no	no	yes	no	no	no	no	no	no	no	no	no	no	no	no	no	no	no	no	no	no	no	no	no	no	no	yes	no	no	no	no	no	yes	no	no	no	no	no	no	no	no	no	no	no	no
PHE_163	no	no	yes	no	no	no	no	no	no	no	no	no	no	no	no	no	yes	yes	no	no	no	no	no	no	no	no	no	no	no	no	no	no	no	no	no	no	no	no	no	no	no	no	no	no	no	no	no	no	no
PHE_164	no	no	yes	no	no	no	no	no	no	no	no	no	yes	no	no	no	no	no	no	no	no	no	no	no	no	no	no	no	no	no	no	no	no	no	no	no	no	no	no	no	no	no	no	no	no	no	no	no	no
PHE_165	no	no	no	no	no	no	no	no	no	no	no	no	no	no	no	no	no	no	no	no	no	no	no	no	no	no	no	no	no	no	no	no	no	no	no	no	no	no	no	no	no	no	no	no	no	no	no	no	no
PHE_166	no	no	no	no	no	no	no	no	no	no	no	no	no	no	no	no	no	no	no	no	no	no	no	no	no	no	no	no	no	no	no	no	no	no	no	no	no	no	no	no	no	no	no	no	no	no	no	no	no
PHE_167	no	no	no	no	no	no	no	no	no	no	no	no	no	no	no	no	no	no	no	no	no	no	no	no	no	no	no	no	no	no	no	no	no	no	no	no	no	no	no	no	no	no	no	no	no	no	no	no	no
PHE_168	no	no	no	no	no	no	no	no	no	no	no	no	no	no	no	no	no	no	no	no	no	no	no	no	no	no	no	no	no	no	no	no	no	no	no	no	no	no	no	no	no	no	no	no	no	no	no	no	no
PHE_169	no	no	yes	no	no	no	no	no	no	no	no	no	no	no	no	no	no	no	no	no	no	no	no	no	no	no	no	no	no	no	no	no	no	no	no	no	no	no	no	no	no	no	no	no	no	no	no	no	no
PHE_16	no	no	yes	no	no	no	no	no	no	no	no	no	no	no	no	no	no	no	no	no	no	no	no	no	no	no	no	no	no	no	no	no	no	no	no	no	no	no	no	no	no	no	no	no	no	no	no	no	no
PHE_170	no	no	no	no	no	no	no	no	no	no	no	no	no	no	no	no	no	no	no	no	no	no	no	no	no	no	no	no	no	no	no	no	no	no	no	no	no	no	no	no	no	no	no	no	no	no	no	no	no
PHE_171	no	no	no	no	no	no	no	no	no	no	no	no	no	no	no	no	no	no	no	no	no	no	no	no	no	no	no	no	no	no	no	no	no	no	no	no	no	no	no	no	no	no	no	no	no	no	no	no	no
PHE_172	no	no	no	no	no	no	no	no	no	no	no	no	no	no	no	no	no	no	no	no	no	no	no	no	no	no	no	no	no	no	no	no	no	no	no	no	no	no	no	no	no	no	no	no	no	no	no	no	no
PHE_173	no	no	no	no	no	no	no	no	no	no	no	no	no	no	no	no	no	no	no	no	no	no	no	no	no	no	no	no	no	no	no	no	no	no	no	no	no	no	no	no	no	no	no	no	no	no	no	no	no
PHE_174	no	no	yes	no	no	no	no	no	no	no	no	no	yes	yes	no	no	no	no	no	no	no	no	no	no	no	yes	no	no	no	no	no	no	no	no	no	no	no	yes	no	no	no	no	no	no	no	no	no	no	no
PHE_175	no	no	no	no	no	no	no	no	no	no	no	no	no	no	no	no	no	no	no	no	no	no	no	no	no	no	no	no	no	no	no	no	no	no	no	no	no	no	no	no	no	no	no	no	no	no	no	no	no
PHE_176	no	no	no	no	no	no	no	no	no	no	no	no	no	no	no	no	no	no	no	no	no	no	no	no	no	no	no	no	no	no	no	no	no	no	no	no	no	no	no	no	no	no	no	no	no	no	no	no	no
PHE_177	no	no	yes	no	no	no	no	no	no	no	no	no	yes	no	no	no	no	no	no	no	no	no	no	no	no	no	no	no	no	no	no	no	no	no	no	no	no	no	no	no	no	no	no	no	no	no	no	no	no
PHE_178	no	no	no	no	no	no	no	no	no	no	no	no	no	no	no	no	no	no	no	no	no	no	no	no	no	no	no	no	no	no	yes	no	no	no	no	no	no	no	no	no	no	no	no	no	no	no	no	no	no
PHE_179	no	no	no	no	no	no	no	no	no	no	no	no	no	no	no	no	no	no	no	no	no	no	no	no	no	no	no	no	no	no	yes	no	no	no	no	no	no	no	no	no	no	no	no	no	no	no	no	no	no
PHE_17	no	no	no	no	no	no	no	no	no	no	no	no	yes	no	no	no	no	no	no	no	no	no	no	yes	no	no	no	no	no	no	no	no	no	no	no	no	no	no	no	no	no	no	no	no	no	no	no	no	no
PHE_180	no	no	yes	no	no	no	no	no	no	no	no	no	yes	no	no	no	yes	yes	no	no	no	no	no	no	no	no	no	no	no	no	no	no	no	no	no	no	no	yes	no	no	no	no	no	no	no	no	no	no	no
PHE_181	no	no	no	no	no	no	no	no	no	no	no	no	no	no	no	no	no	no	no	no	no	no	no	no	no	no	no	no	no	no	no	no	no	no	no	no	no	no	no	no	no	no	no	no	no	no	no	no	no
PHE_182	no	no	no	no	no	no	no	no	no	no	no	no	no	no	no	no	no	no	no	no	no	no	no	no	no	no	no	no	no	no	no	no	no	no	no	no	no	no	no	no	no	no	no	no	no	no	no	no	no
PHE_183	no	no	no	no	no	no	no	no	no	no	no	no	no	no	no	no	no	no	no	no	no	no	no	no	no	no	no	no	no	no	yes	no	no	no	no	no	no	no	no	no	no	no	no	no	no	no	no	no	no
PHE_184	no	no	no	no	no	no	no	no	no	no	no	no	no	no	no	no	no	no	no	no	no	no	no	no	no	no	no	no	no	no	no	no	no	no	no	no	no	no	no	no	no	no	no	no	no	no	no	no	no
PHE_185	no	no	no	no	no	no	no	no	no	no	no	no	no	no	no	no	no	no	no	no	no	no	no	no	no	no	no	no	no	no	no	no	no	no	no	no	no	no	no	no	no	no	no	no	no	no	no	no	no
PHE_186	no	no	no	no	no	no	no	no	no	no	no	no	no	no	no	no	no	no	no	no	no	no	no	no	no	no	no	no	no	no	no	no	no	no	no	no	no	no	no	no	no	no	no	no	no	no	no	no	no
PHE_187	no	no	no	no	no	no	no	no	no	no	no	no	no	no	no	no	no	no	no	no	no	no	no	no	no	no	no	no	no	no	no	no	no	no	no	no	no	no	no	no	no	no	no	no	no	no	no	no	no
PHE_188	no	no	yes	no	no	no	no	no	no	no	no	no	no	no	no	no	no	no	no	no	no	no	no	no	no	no	no	no	no	no	no	no	no	no	no	no	no	no	no	no	no	no	no	no	no	no	no	no	no
PHE_189	no	no	no	no	no	no	yes	no	no	no	no	no	no	no	no	no	no	no	no	no	no	no	no	no	no	no	no	no	no	no	yes	no	no	no	no	no	yes	no	no	no	no	no	no	no	no	no	no	no	no
PHE_18	no	no	no	no	no	no	no	no	no	no	no	no	no	no	no	no	no	no	no	no	no	no	no	no	no	no	no	no	no	no	no	no	no	no	no	no	no	no	no	no	no	no	no	no	no	no	no	no	no
PHE_190	no	no	yes	no	no	no	no	no	no	no	no	no	no	no	no	no	no	no	no	no	no	no	no	no	no	no	no	no	no	no	no	no	no	no	no	no	no	no	no	no	no	no	no	no	no	no	no	no	no
PHE_191	no	no	no	no	no	no	no	no	no	no	no	no	no	no	no	no	no	no	no	no	no	no	no	no	no	no	no	no	no	no	no	no	no	no	no	no	no	no	no	no	no	no	no	no	no	no	no	no	no
PHE_192	no	no	no	no	no	no	no	no	no	no	no	no	no	no	no	no	no	no	no	no	no	no	no	no	no	no	no	no	no	no	no	no	no	no	no	no	no	no	no	no	no	no	no	no	no	no	no	no	no
PHE_193	no	no	no	no	no	no	no	no	no	no	no	no	no	no	no	no	no	no	no	no	no	no	no	no	no	no	no	no	no	no	no	no	no	no	no	no	no	no	no	no	no	no	no	no	no	no	no	no	no
PHE_194	no	no	no	no	no	no	yes	no	no	no	no	no	no	no	no	no	no	no	no	no	no	no	no	no	no	no	no	no	no	no	yes	no	no	no	no	no	yes	no	no	no	no	no	no	no	no	no	no	no	no
PHE_195	no	no	yes	no	no	no	no	no	no	no	no	no	no	no	no	no	no	no	no	no	no	no	no	no	no	no	no	no	no	no	yes	no	no	no	no	no	no	no	no	no	no	no	no	no	no	no	no	no	no
PHE_196	no	no	no	no	no	no	no	no	no	no	no	no	no	no	no	no	no	no	no	no	no	no	no	no	no	no	no	no	no	no	no	no	no	no	no	no	no	no	no	no	no	no	no	no	no	no	no	no	no
PHE_197	no	no	no	no	no	no	no	no	no	no	no	no	no	no	no	no	no	no	no	no	no	no	no	no	no	no	no	no	no	no	no	no	no	no	no	no	no	no	no	no	no	no	no	no	no	no	no	no	no
PHE_198	no	no	yes	no	no	no	no	no	no	no	no	no	no	no	no	no	no	no	no	no	no	no	no	no	no	no	no	no	no	no	no	no	no	no	no	no	no	no	no	no	no	no	no	no	no	no	no	no	no
PHE_199	no	no	no	no	no	no	no	no	no	no	no	no	no	no	no	no	no	no	no	no	no	no	no	no	no	no	no	no	no	no	no	no	no	no	no	no	no	no	no	no	no	no	no	no	no	no	no	no	no
PHE_19	no	no	no	no	no	no	no	no	no	no	no	no	no	no	no	no	no	no	no	no	no	no	no	no	no	no	no	no	no	no	no	no	no	no	no	no	no	no	no	no	no	no	no	no	no	no	no	no	no
PHE_1	no	no	yes	no	no	no	no	no	no	no	no	no	no	no	no	no	no	no	no	no	no	no	no	no	no	no	no	no	no	no	no	no	no	no	no	no	no	no	no	yes	no	no	no	no	no	no	no	no	no
PHE_200	no	no	no	no	no	no	no	no	no	no	no	no	no	no	no	no	no	no	no	no	no	no	no	no	no	no	no	no	no	no	no	no	no	no	no	no	no	no	no	no	no	no	no	no	no	no	no	no	no
PHE_201	no	no	no	no	no	no	no	no	no	no	no	no	no	no	no	no	no	no	no	no	no	no	no	no	no	no	no	no	no	no	no	no	no	no	no	no	no	no	no	no	no	no	no	no	no	no	no	no	no
PHE_202	no	no	yes	no	no	no	no	no	no	no	no	no	yes	yes	no	no	no	no	no	no	no	no	no	no	no	yes	no	no	no	no	no	no	no	no	no	no	no	yes	no	no	no	no	no	no	no	no	no	no	no
PHE_203	no	no	no	no	no	no	no	no	no	no	no	no	no	no	no	no	no	no	no	no	no	no	no	no	no	no	no	no	no	no	no	no	no	no	no	no	no	no	no	no	no	no	no	no	no	no	no	no	no
PHE_204	no	no	no	no	no	no	no	no	no	no	no	no	no	no	no	no	no	no	no	no	no	no	no	no	no	no	no	no	no	no	no	no	no	no	no	no	no	no	no	no	no	no	no	no	no	no	no	no	no
PHE_205	no	no	yes	no	no	no	no	no	no	no	no	no	no	no	no	no	no	no	no	no	no	no	no	no	no	no	no	no	no	no	no	no	no	no	no	no	no	no	no	no	no	no	no	no	no	no	no	no	no
PHE_206	no	no	yes	no	no	no	no	no	no	no	no	no	yes	no	no	no	no	no	no	no	no	no	no	no	no	no	no	no	no	no	no	no	no	no	no	no	no	no	no	no	no	no	no	no	no	no	no	no	no
PHE_207	no	no	yes	no	no	no	no	no	no	no	no	no	no	no	no	no	no	no	no	no	no	no	no	no	no	no	no	no	no	no	no	no	no	no	no	no	no	no	no	no	no	no	no	no	no	no	no	no	no
PHE_208	no	no	no	no	no	no	no	no	no	no	no	no	no	no	no	no	no	no	no	no	no	no	no	no	no	no	no	no	no	no	no	no	no	no	no	no	no	no	no	no	no	no	no	no	no	no	no	no	no
PHE_209	no	no	no	no	no	no	no	no	no	no	no	no	no	no	no	no	no	no	no	no	no	no	no	no	no	no	no	no	no	no	no	no	no	no	no	no	no	no	no	no	no	no	no	no	no	no	no	no	no
PHE_20	no	no	no	no	no	no	no	no	no	no	no	no	no	no	no	no	no	no	no	no	no	no	no	no	no	no	no	no	no	no	no	no	no	no	no	no	no	no	no	no	no	no	no	no	no	no	no	no	no
PHE_210	no	no	yes	no	no	no	no	no	no	no	no	no	no	no	no	no	no	no	no	no	no	no	no	no	no	no	no	no	no	no	no	no	no	no	no	no	no	no	no	no	no	no	no	no	no	no	no	no	no
PHE_211	no	no	no	no	no	no	no	no	no	no	no	no	no	no	no	no	no	no	no	no	no	no	no	no	no	no	no	no	no	no	no	no	no	no	no	no	no	no	no	no	no	no	no	no	no	no	no	no	no
PHE_212	no	no	yes	no	no	no	no	no	no	no	no	no	no	no	no	no	no	no	no	no	no	no	no	no	no	no	no	no	no	no	no	no	no	no	no	no	no	no	no	no	no	no	no	no	no	no	no	no	no
PHE_213	no	no	no	no	no	no	no	no	no	no	no	no	no	no	no	no	no	no	no	no	no	no	no	no	no	no	no	no	no	no	no	no	no	no	no	no	no	no	no	no	no	no	no	no	no	no	no	no	no
PHE_214	no	no	no	no	no	no	no	no	no	no	no	no	no	no	no	no	no	no	no	no	no	no	no	no	no	no	no	no	no	no	no	no	no	no	no	no	no	no	no	no	no	no	no	no	no	no	no	no	no
PHE_215	no	no	yes	no	no	no	no	no	no	no	no	no	no	no	no	no	no	no	no	no	no	no	no	no	no	no	no	no	no	no	no	no	no	no	no	no	no	no	no	no	no	no	no	no	no	no	no	no	no
PHE_216	no	no	no	no	no	no	no	no	no	no	no	no	no	no	no	no	no	no	no	no	no	no	no	no	no	no	no	no	no	no	no	no	no	no	no	no	no	no	no	no	no	no	no	no	no	no	no	no	no
PHE_217	no	no	no	no	no	no	no	no	no	no	no	no	no	no	no	no	no	no	no	no	no	no	no	no	no	no	no	no	no	no	no	no	no	no	no	no	no	no	no	no	no	no	no	no	no	no	no	no	no
PHE_218	no	no	no	no	no	no	no	no	no	no	no	no	no	no	no	no	no	no	no	no	no	no	no	no	no	no	no	no	no	no	no	no	no	no	no	no	no	no	no	no	no	no	no	no	no	no	no	no	no
PHE_219	no	no	yes	no	no	no	no	no	no	no	no	no	no	yes	no	no	no	no	no	no	no	no	no	no	no	yes	no	no	no	no	no	no	no	no	no	no	no	yes	no	no	no	no	no	no	no	no	no	no	no
PHE_21	no	no	no	no	no	no	no	no	no	no	no	no	no	no	no	no	no	no	no	no	no	no	no	no	no	no	no	no	no	no	no	no	no	no	no	no	no	no	no	no	no	no	no	no	no	no	no	no	no
PHE_220	no	no	yes	no	no	no	no	no	no	no	no	no	no	no	no	no	no	no	no	no	no	no	no	no	no	no	no	no	no	no	no	no	no	no	no	no	no	no	no	no	no	no	no	no	no	no	no	no	no
PHE_221	no	no	no	no	no	no	no	no	no	no	no	no	no	no	no	no	no	no	no	no	no	no	no	no	no	no	no	no	no	no	no	no	no	no	no	no	no	no	no	no	no	no	no	no	no	no	no	no	no
PHE_222	no	no	yes	no	no	no	no	no	no	no	no	no	no	no	no	no	no	no	no	no	no	no	no	no	no	no	no	no	no	no	no	no	no	no	no	no	no	no	no	no	no	no	no	no	no	no	no	no	no
PHE_223	no	no	yes	no	no	no	no	no	no	no	no	no	yes	no	no	no	no	no	no	no	no	no	no	no	no	no	no	no	no	no	no	no	no	no	no	no	no	no	no	no	no	no	no	no	no	no	no	no	no
PHE_224	no	no	no	no	no	no	no	no	no	no	no	no	no	no	no	no	no	no	no	no	no	no	no	no	no	no	no	no	no	no	no	no	no	no	no	no	no	no	no	no	no	no	no	no	no	no	no	no	no
PHE_225	no	no	no	no	no	no	no	no	no	no	no	no	no	no	no	no	no	no	no	no	no	no	no	no	no	no	no	no	no	no	no	no	no	no	no	no	no	no	no	no	no	no	no	no	no	no	no	no	no
PHE_226	no	no	yes	no	no	no	no	no	no	no	no	no	no	no	no	no	no	no	no	no	no	no	no	no	no	no	no	no	no	no	no	no	no	no	no	no	no	no	no	no	no	no	no	no	no	no	no	no	no
PHE_227	no	no	no	no	no	no	no	no	no	no	no	no	no	no	no	no	no	no	no	no	no	no	no	no	no	no	no	no	no	no	no	no	no	no	no	no	no	no	no	no	no	no	no	no	no	no	no	no	no
PHE_228	no	no	no	no	no	no	no	no	no	no	no	no	no	no	no	no	no	no	no	no	no	no	no	no	no	no	no	no	no	no	no	no	no	no	no	no	no	no	no	no	no	no	no	no	no	no	no	no	no
PHE_229	no	no	yes	no	no	no	no	no	no	no	no	no	no	no	no	no	no	no	no	no	no	no	no	no	no	no	no	no	no	no	no	no	no	no	no	no	no	no	no	no	no	no	no	no	no	no	no	no	no
PHE_22	no	no	yes	no	no	no	no	no	no	no	no	no	no	no	no	no	no	no	no	no	no	no	no	no	no	no	no	no	no	no	no	no	no	no	no	no	no	yes	no	no	no	no	no	no	no	no	no	no	no
PHE_230	no	no	no	no	no	no	no	no	no	no	no	no	no	no	no	no	no	no	no	no	no	no	no	no	no	no	no	no	no	no	no	no	no	no	no	no	no	no	no	no	no	no	no	no	no	no	no	no	no
PHE_231	no	no	yes	no	no	no	no	no	no	no	no	no	yes	no	no	no	no	no	no	no	no	no	no	no	no	no	no	no	no	no	no	no	no	no	no	no	no	no	no	no	no	no	no	no	no	no	no	no	no
PHE_232	no	no	no	no	no	no	no	no	no	no	no	no	no	no	no	no	no	no	no	no	no	no	no	no	no	no	no	no	no	no	no	no	no	no	no	no	no	no	no	no	no	no	no	no	no	no	no	no	no
PHE_233	no	no	no	no	no	no	no	no	no	no	no	no	no	no	no	no	no	no	no	no	no	no	no	no	no	no	no	no	no	no	no	no	no	no	no	no	no	no	no	no	no	no	no	no	no	no	no	no	no
PHE_234	no	no	no	no	no	no	no	no	no	no	no	no	no	no	no	no	no	no	no	no	no	no	no	no	no	no	no	no	no	no	no	no	no	no	no	no	no	no	no	no	no	no	no	no	no	no	no	no	no
PHE_235	no	no	no	no	no	no	no	no	no	no	no	no	no	no	no	no	no	no	no	no	no	no	no	no	no	no	no	no	no	no	no	no	no	no	no	no	no	no	no	no	no	no	no	no	no	no	no	no	no
PHE_236	no	no	no	no	no	no	no	no	no	no	no	no	no	no	no	no	no	no	no	no	no	no	no	no	no	no	no	no	no	no	yes	no	no	no	no	no	no	no	no	no	no	no	no	no	no	no	no	no	no
PHE_237	no	no	no	no	no	no	no	no	no	no	no	no	no	no	no	no	no	no	no	no	no	no	no	no	no	no	no	no	no	no	yes	no	no	no	no	no	no	no	no	no	no	no	no	no	no	no	no	no	no
PHE_238	no	no	no	no	no	no	no	no	no	no	no	no	no	no	no	no	no	no	no	no	no	no	no	no	no	no	no	no	no	no	no	no	no	no	no	no	no	no	no	no	no	no	no	no	no	no	no	no	no
PHE_239	no	no	yes	no	no	no	no	no	no	no	no	no	yes	no	no	no	no	no	no	no	no	no	no	no	no	no	no	no	no	no	no	no	no	no	no	no	no	no	no	no	no	no	no	no	no	no	no	no	no
PHE_23	no	no	yes	no	no	no	no	no	no	no	no	no	no	no	no	no	no	no	no	no	no	no	no	no	no	no	no	no	no	no	no	no	no	no	no	no	no	no	no	no	no	no	no	no	no	no	no	no	no
PHE_240	no	no	yes	no	no	no	no	no	no	no	no	no	no	no	no	no	no	no	no	no	no	no	no	no	no	no	no	no	no	no	no	no	no	no	no	no	no	no	no	no	no	no	no	no	no	no	no	no	no
PHE_241	no	yes	no	yes	no	no	no	no	no	yes	no	no	no	no	no	no	no	no	no	no	no	no	no	no	no	no	no	no	no	no	no	no	no	no	no	no	no	no	no	no	no	no	no	no	no	no	no	yes	no
PHE_242	no	no	no	no	no	no	no	no	no	no	no	no	no	no	no	no	no	no	no	no	no	no	no	no	no	no	no	no	no	no	no	no	no	no	no	no	no	no	no	no	no	no	no	no	no	no	no	no	no
PHE_243	no	no	yes	no	no	no	no	no	no	no	no	no	yes	no	no	no	no	no	no	no	no	no	no	no	no	no	no	no	no	no	no	no	no	no	no	no	no	no	no	no	no	no	no	no	no	no	no	no	no
PHE_244	no	no	no	no	no	no	no	no	no	no	no	no	no	no	no	no	no	no	no	no	no	no	no	no	no	no	no	no	no	no	no	no	no	no	no	no	no	no	no	no	no	no	no	no	no	no	no	no	no
PHE_245	no	no	no	no	no	no	no	no	no	no	no	no	no	no	no	no	no	no	no	no	no	no	no	no	no	no	no	no	no	no	no	no	no	no	no	no	no	no	no	no	no	no	no	no	no	no	no	no	no
PHE_246	no	no	yes	no	no	no	no	no	no	no	no	no	no	no	no	no	no	no	no	no	no	no	no	no	no	no	no	no	no	no	no	no	no	no	no	no	no	no	no	no	no	no	no	no	no	no	no	no	no
PHE_247	no	no	no	no	no	no	no	no	no	no	no	no	no	no	no	no	no	no	no	no	no	no	no	no	no	no	no	no	no	no	no	no	no	no	no	no	no	no	no	no	no	no	no	no	no	no	no	no	no
PHE_248	no	no	no	no	no	no	no	no	no	no	no	no	no	no	no	no	no	no	no	no	no	no	no	no	no	no	no	no	no	no	no	no	no	no	no	no	no	no	no	no	no	no	no	no	no	no	no	no	no
PHE_249	no	no	no	no	no	no	no	no	no	no	no	no	no	no	no	no	no	no	no	no	no	no	no	no	no	no	no	no	no	no	no	no	no	no	no	no	no	no	no	no	no	no	no	no	no	no	no	no	no
PHE_24	no	no	no	no	no	no	no	no	no	no	no	no	no	no	no	no	no	no	no	no	no	no	no	no	no	no	no	no	no	no	no	no	no	no	no	no	no	no	no	no	no	no	no	no	no	no	no	no	no
PHE_250	no	no	no	no	no	no	no	no	no	no	no	no	no	no	no	no	no	no	no	no	no	no	no	no	no	no	no	no	no	no	no	no	no	no	no	no	no	no	no	no	no	no	no	no	no	no	no	no	no
PHE_251	no	no	yes	no	no	no	no	no	no	no	no	no	no	yes	no	no	no	no	no	no	no	no	no	no	no	yes	no	no	no	no	no	no	no	no	no	no	no	yes	no	no	no	no	no	no	yes	no	no	no	no
PHE_252	no	no	yes	no	no	no	no	no	no	no	no	no	no	no	no	no	no	no	no	no	no	no	no	no	no	no	no	no	no	no	no	no	no	no	no	no	no	no	no	no	no	no	no	no	no	no	no	no	no
PHE_253	no	no	no	no	no	no	yes	no	no	no	no	no	yes	no	no	no	yes	no	no	no	no	no	no	no	no	no	no	no	no	no	yes	no	no	no	no	no	yes	no	no	no	no	no	no	no	no	no	no	no	no
PHE_254	no	no	yes	no	no	no	no	no	no	no	no	no	no	no	no	no	no	no	no	no	no	no	no	no	no	no	no	no	no	no	no	no	no	no	no	no	no	no	no	no	no	no	no	no	no	no	no	no	no
PHE_255	no	no	yes	no	no	no	no	no	no	no	no	no	yes	no	no	no	no	no	no	no	no	no	no	no	no	no	no	no	no	no	no	no	no	no	no	no	no	no	no	no	no	no	no	no	no	no	no	no	no
PHE_256	no	no	yes	no	no	no	no	no	no	no	no	no	no	no	no	no	no	no	no	no	no	no	no	no	no	no	no	no	no	no	no	no	no	no	no	no	no	no	no	no	no	no	no	no	no	no	no	no	no
PHE_257	no	no	yes	no	no	no	no	no	no	no	no	no	no	no	no	no	no	no	no	no	no	no	no	no	no	no	no	no	no	no	no	no	no	no	no	no	no	no	no	no	no	no	no	no	no	no	no	no	no
PHE_258	no	no	yes	no	no	no	no	no	no	no	no	no	no	no	no	no	no	no	no	no	no	no	no	no	no	no	no	no	no	no	no	no	no	no	no	no	no	no	no	no	no	no	no	no	no	no	no	no	no
PHE_259	no	no	yes	no	no	no	no	no	no	no	no	no	no	no	no	no	no	no	no	no	no	no	no	no	no	no	no	no	no	no	no	no	no	no	no	no	no	no	no	no	no	no	no	no	no	no	no	no	no
PHE_25	no	no	yes	no	no	no	no	no	no	no	no	no	no	no	no	no	no	no	no	no	no	no	no	no	no	no	no	no	no	no	no	no	no	no	no	no	no	no	no	no	no	no	no	no	no	no	no	no	no
PHE_260	no	no	no	no	no	no	no	no	no	no	no	no	no	no	no	no	no	no	no	no	no	no	no	no	no	no	no	no	no	no	no	no	no	no	no	no	no	no	no	no	no	no	no	no	no	no	no	no	no
PHE_261	no	no	yes	no	no	no	no	no	no	no	no	no	yes	no	no	no	no	no	no	no	no	no	no	no	no	no	no	no	no	no	no	no	no	no	no	no	no	no	no	no	yes	no	no	no	no	no	no	no	no
PHE_262	no	no	no	no	no	no	no	no	no	no	no	no	no	no	no	no	no	no	no	no	no	no	no	no	no	no	no	no	no	no	no	no	no	no	no	no	no	no	no	yes	no	no	no	no	no	no	no	no	no
PHE_263	no	no	no	no	no	no	no	no	no	no	no	no	no	no	no	no	no	no	no	no	no	no	no	no	no	no	no	no	no	no	no	no	no	no	no	no	no	no	no	no	no	no	no	no	no	no	no	no	no
PHE_264	no	no	no	no	no	no	no	no	no	no	no	no	no	no	no	no	no	no	no	no	no	no	no	no	no	no	no	no	no	no	no	no	no	no	no	no	no	no	no	no	no	no	no	no	no	no	no	no	no
PHE_265	no	no	no	no	no	no	no	no	no	no	no	no	no	no	no	no	no	no	no	no	no	no	no	no	no	no	no	no	no	no	no	no	no	no	no	no	no	no	no	no	no	no	no	no	no	no	no	no	no
PHE_266	no	no	no	no	no	no	no	no	no	no	no	no	no	no	no	no	no	no	no	no	no	no	no	no	no	no	no	no	no	no	no	no	no	no	no	no	no	no	no	no	no	no	no	no	no	no	no	no	no
PHE_267	no	no	no	no	no	no	no	no	no	no	no	no	no	no	no	no	no	no	no	no	no	no	no	no	no	no	no	no	no	no	no	no	no	no	no	no	no	no	no	no	no	no	no	no	no	no	no	no	no
PHE_268	no	no	yes	no	no	no	no	no	no	no	no	no	yes	no	no	no	no	no	no	no	no	no	no	no	no	no	no	no	no	no	no	no	no	no	no	no	no	no	no	no	no	no	no	no	no	no	no	no	no
PHE_269	no	no	yes	no	no	no	no	no	no	no	no	no	yes	yes	no	no	no	no	no	no	no	no	no	no	no	yes	no	no	no	no	no	no	no	no	no	no	no	no	no	no	no	no	no	no	yes	no	no	no	no
PHE_26	no	no	no	yes	no	no	no	no	no	no	no	no	no	no	no	no	no	no	no	no	no	no	no	no	no	no	no	no	no	no	yes	no	no	no	no	no	yes	no	no	no	no	no	no	no	no	no	no	no	no
PHE_270	no	no	yes	no	no	no	no	no	no	no	no	no	yes	no	no	no	no	no	no	no	no	no	no	no	no	no	no	no	no	no	no	no	no	no	no	no	no	yes	no	no	no	no	no	no	no	no	no	no	no
PHE_271	no	no	yes	no	no	no	no	no	no	no	no	no	yes	no	no	no	no	no	no	no	no	no	no	no	no	no	no	no	no	no	no	no	no	no	no	no	no	no	no	no	no	no	no	no	no	no	no	no	no
PHE_272	no	no	yes	no	no	no	no	no	no	no	no	no	yes	no	no	no	no	no	no	no	no	no	no	no	no	no	no	no	no	no	no	no	no	no	no	no	no	no	no	no	no	no	no	no	no	no	no	no	no
PHE_273	no	no	yes	no	no	no	no	no	no	no	no	no	no	no	no	no	no	no	no	no	no	no	no	no	no	no	no	no	no	no	no	no	no	no	no	no	no	no	no	no	no	no	no	no	no	no	no	no	no
PHE_274	no	no	yes	no	no	no	no	no	no	no	no	no	no	no	no	no	no	no	no	no	no	no	no	no	no	no	no	no	no	no	no	no	no	no	no	no	no	no	no	no	no	no	no	no	no	no	no	no	no
PHE_275	no	no	no	no	no	no	no	no	no	no	no	no	no	no	no	no	no	no	no	no	no	no	no	no	no	no	no	no	no	no	no	no	no	no	no	no	no	no	no	no	no	no	no	no	no	no	no	no	no
PHE_276	no	no	no	no	no	no	no	no	no	no	no	no	no	no	no	no	no	no	no	no	no	no	no	no	no	no	no	no	no	no	no	no	no	no	no	no	no	no	no	no	no	no	no	no	no	no	no	no	no
PHE_277	no	no	yes	no	no	no	no	no	no	no	no	no	no	no	no	no	no	no	no	no	no	no	no	no	no	no	no	no	no	no	no	no	no	no	no	no	no	no	no	no	no	no	no	no	no	no	no	no	no
PHE_278	no	no	no	no	no	no	no	no	no	no	no	no	no	no	no	no	no	no	no	no	no	no	no	no	no	no	no	no	no	no	no	no	no	no	no	no	no	no	no	no	no	no	no	no	no	no	no	no	no
PHE_279	no	no	yes	no	no	no	no	no	no	no	no	no	no	no	no	no	no	no	no	no	no	no	no	no	no	no	no	no	no	no	no	no	no	no	no	no	no	no	no	no	no	no	no	no	no	no	no	no	no
PHE_27	no	no	no	no	no	no	no	no	no	no	no	no	no	no	no	no	no	no	no	no	no	no	no	no	no	no	no	no	no	no	no	no	no	no	no	no	no	no	no	no	no	no	no	no	no	no	no	no	no
PHE_280	no	no	no	no	no	no	no	no	no	no	no	no	no	no	no	no	no	no	no	no	no	no	no	no	no	no	no	no	no	no	no	no	no	no	no	no	no	no	no	no	no	no	no	no	no	no	no	no	no
PHE_281	no	no	yes	no	no	no	no	no	no	no	no	no	no	no	no	no	yes	yes	no	no	no	no	no	no	no	no	no	no	no	no	yes	no	no	no	no	no	no	no	no	no	no	no	no	no	no	no	no	no	no
PHE_282	no	no	no	no	no	no	no	no	no	no	no	no	no	no	no	no	no	no	no	no	no	no	no	no	no	no	no	no	no	no	no	no	no	no	no	no	no	no	no	no	no	no	no	no	no	no	no	no	no
PHE_283	no	no	no	no	no	no	no	no	no	no	no	no	no	no	no	no	no	no	no	no	no	no	no	no	no	no	no	no	no	no	no	no	no	no	no	no	no	no	no	no	no	no	no	no	no	no	no	no	no
PHE_284	no	no	no	no	no	no	no	no	no	no	no	no	no	no	no	no	no	no	no	no	no	no	no	no	no	no	no	no	no	no	no	no	no	no	no	no	no	no	no	no	no	no	no	no	no	no	no	no	no
PHE_285	no	no	no	no	no	no	no	no	no	no	no	no	no	no	no	no	no	no	no	no	no	no	no	no	no	no	no	no	no	no	no	no	no	no	no	no	no	no	no	no	no	no	no	no	no	no	no	no	no
PHE_286	no	no	yes	no	no	no	no	no	no	no	no	no	no	no	no	no	no	no	no	no	no	no	no	no	no	no	no	no	no	no	no	no	no	no	no	no	no	no	no	no	no	no	no	no	no	no	no	no	no
PHE_287	no	no	yes	no	no	no	no	no	no	no	no	no	no	no	no	no	no	no	no	no	no	no	no	no	no	no	no	no	no	no	no	no	no	no	no	no	no	no	no	no	no	no	no	no	no	no	no	no	no
PHE_288	no	no	yes	no	no	no	no	no	no	no	no	no	no	no	no	no	no	no	no	no	no	no	no	no	no	no	no	no	no	no	no	no	no	no	no	no	no	no	no	no	no	no	no	no	no	no	no	no	no
PHE_289	no	no	yes	no	no	no	no	no	no	no	no	no	no	no	no	no	no	no	no	no	no	no	no	no	no	no	no	no	no	no	no	no	no	no	no	no	no	no	no	no	no	no	no	no	no	no	no	no	no
PHE_28	no	no	yes	no	no	no	no	no	no	no	no	no	no	no	no	no	no	no	no	no	no	no	no	no	no	no	no	no	no	no	no	no	no	no	no	no	no	no	no	no	no	no	no	no	no	no	no	no	no
PHE_290	no	no	yes	no	no	no	no	no	no	no	no	no	yes	no	no	no	no	no	no	no	no	no	no	no	no	no	no	no	no	no	no	no	no	no	no	no	no	no	no	no	no	no	no	no	no	no	no	no	no
PHE_291	no	no	no	no	no	no	no	no	no	no	no	no	no	no	no	no	no	no	no	no	no	no	no	no	no	no	no	no	no	no	no	no	no	no	no	no	no	no	no	no	no	no	no	no	no	no	no	no	no
PHE_292	no	no	yes	no	no	no	no	no	no	no	no	no	yes	yes	no	no	no	no	no	no	no	no	no	no	no	yes	no	no	no	no	no	no	no	no	no	no	no	yes	no	no	no	no	no	no	yes	no	no	no	no
PHE_293	no	no	no	no	no	no	no	no	no	no	no	no	no	no	no	no	no	no	no	no	no	no	no	no	no	no	no	no	no	no	no	no	no	no	no	no	no	no	no	no	no	no	no	no	no	no	no	no	no
PHE_294	no	no	yes	no	no	no	no	no	no	no	no	no	yes	yes	no	no	no	no	no	no	no	no	no	no	no	yes	no	no	no	no	no	no	no	no	no	no	no	yes	no	no	no	no	no	no	yes	no	no	no	no
PHE_295	no	no	no	no	no	no	no	no	no	no	no	no	no	no	no	no	no	no	no	no	no	no	no	no	no	no	no	no	no	no	yes	no	no	no	no	no	no	no	no	no	no	no	no	no	no	no	no	no	no
PHE_296	no	no	yes	no	no	no	no	no	no	no	no	no	no	no	no	no	no	no	no	no	no	no	no	no	no	no	no	no	no	no	yes	no	no	no	no	no	no	no	no	no	no	no	no	no	no	no	no	no	no
PHE_297	no	no	no	no	no	no	no	no	no	no	no	no	no	no	no	no	yes	yes	no	no	no	no	no	no	no	no	no	no	no	no	yes	no	no	no	no	no	no	no	no	no	no	no	no	no	no	no	no	no	no
PHE_298	no	no	no	no	no	no	no	no	no	no	no	no	no	no	no	no	no	no	no	no	no	no	no	no	no	no	no	no	no	no	no	no	no	no	no	no	no	no	no	no	no	no	no	no	no	no	no	no	no
PHE_299	no	no	no	no	no	no	no	no	no	no	no	no	no	no	no	no	no	no	no	no	no	no	no	no	no	no	no	no	no	no	no	no	no	no	no	no	no	no	no	no	no	no	no	no	no	no	no	no	no
PHE_29	no	no	yes	no	no	no	no	no	no	no	no	no	no	no	no	no	no	no	no	no	no	no	no	no	no	no	no	no	no	no	no	no	no	no	no	no	no	no	no	no	no	no	no	no	no	no	no	no	no
PHE_2	no	no	yes	no	no	no	no	no	no	no	no	no	no	no	no	no	no	no	no	no	no	no	no	no	no	no	no	no	no	no	no	no	no	no	no	no	no	no	no	no	no	no	no	no	no	no	no	no	no
PHE_300	no	no	no	no	no	no	no	no	no	no	no	no	no	no	no	no	no	no	no	no	no	no	no	no	no	no	no	no	no	no	no	no	no	no	no	no	no	no	no	no	no	no	no	no	no	no	no	no	no
PHE_301	no	no	no	no	no	no	no	no	no	no	no	no	no	no	no	no	no	no	no	no	no	no	no	no	no	no	no	no	no	no	no	no	no	no	no	no	no	no	no	no	no	no	no	no	no	no	no	no	no
PHE_302	no	no	yes	no	no	no	no	no	no	no	no	no	no	no	no	no	no	no	no	no	no	no	no	no	no	no	no	no	no	no	no	no	no	no	no	no	no	no	no	no	no	no	no	no	no	no	no	no	no
PHE_303	no	no	no	no	no	no	no	no	no	no	no	no	no	no	no	no	no	no	no	no	no	no	no	no	no	no	no	no	no	no	no	no	no	no	no	no	no	no	no	no	no	no	no	no	no	no	no	no	no
PHE_304	no	no	yes	no	no	no	no	no	no	no	no	no	no	no	no	no	no	no	no	no	no	no	no	no	no	no	no	no	no	no	no	no	no	no	no	no	no	no	no	no	no	no	no	no	no	no	no	no	no
PHE_305	no	no	no	no	no	no	no	no	no	no	no	no	no	no	no	no	no	no	no	no	no	no	no	no	no	no	no	no	no	no	no	no	no	no	no	no	no	no	no	no	no	no	no	no	no	no	no	no	no
PHE_306	no	no	no	no	no	no	no	no	no	no	no	no	no	no	no	no	no	no	no	no	no	no	no	no	no	no	no	no	no	no	no	no	no	no	no	no	no	no	no	no	no	no	no	no	no	no	no	no	no
PHE_307	no	no	no	no	no	no	no	no	no	no	no	no	no	no	no	no	no	yes	no	no	no	no	no	no	no	no	no	no	no	no	no	no	no	no	no	no	no	no	no	no	no	no	no	no	no	no	no	no	no
PHE_308	no	no	no	no	no	no	no	no	no	no	no	no	no	no	no	no	no	no	no	no	no	no	no	no	no	no	no	no	no	no	no	no	no	no	no	no	no	no	no	no	no	no	no	no	no	no	no	no	no
PHE_309	no	no	no	no	no	no	no	no	no	no	no	no	yes	yes	no	no	no	no	no	no	no	no	no	no	no	yes	no	no	no	no	no	no	no	no	no	no	no	no	no	no	no	no	no	no	yes	no	no	no	no
PHE_30	no	no	no	no	no	no	no	no	no	no	no	no	no	no	no	no	no	no	no	no	no	no	no	no	no	no	no	no	no	no	no	no	no	no	no	no	no	no	no	no	no	no	no	no	no	no	no	no	no
PHE_310	yes	no	yes	no	no	no	no	no	no	no	no	no	no	no	no	no	no	no	no	no	no	no	no	no	no	no	no	no	no	no	no	no	no	no	no	no	no	no	no	no	no	no	no	no	no	no	no	no	no
PHE_311	no	no	yes	no	no	no	no	no	no	no	no	no	no	no	no	no	no	no	no	no	no	no	no	no	no	no	no	no	no	no	no	no	no	no	no	no	no	no	no	no	no	no	no	no	no	no	no	no	no
PHE_312	no	no	yes	no	no	no	no	no	no	no	no	no	no	no	no	no	no	no	no	no	no	no	no	no	no	no	no	no	no	no	no	no	no	no	no	no	no	no	no	no	no	no	no	no	no	no	no	no	no
PHE_313	no	no	no	no	no	no	no	no	no	no	no	no	no	no	no	no	no	no	no	no	no	no	no	no	no	no	no	no	no	no	no	no	no	no	no	no	no	no	no	no	no	no	no	no	no	no	no	no	no
PHE_314	no	no	yes	no	no	no	no	no	no	no	no	no	no	no	no	no	no	no	no	no	no	no	no	no	no	no	no	no	no	no	no	no	no	no	no	no	no	no	no	no	no	no	no	no	no	no	no	no	no
PHE_315	no	no	yes	no	no	no	no	no	no	no	no	no	no	no	no	no	no	no	no	no	no	no	no	no	no	no	no	no	no	no	no	no	no	no	no	no	no	no	no	no	no	no	no	no	no	no	no	no	no
PHE_316	no	no	yes	no	no	no	no	no	no	no	no	no	no	no	no	no	no	no	no	no	no	no	no	no	no	no	no	no	no	no	yes	no	no	no	no	no	no	no	no	no	no	no	no	no	no	no	no	no	no
PHE_317	no	no	yes	no	no	no	no	no	no	no	no	no	no	no	no	no	no	no	no	no	no	no	no	no	no	no	no	no	no	no	no	no	no	no	no	no	no	no	no	no	no	no	no	no	no	no	no	no	no
PHE_318	no	no	yes	no	no	no	no	no	no	no	no	no	no	no	no	no	no	no	no	no	no	no	no	no	no	no	no	no	no	no	no	no	no	no	no	no	no	no	no	no	no	no	no	no	no	no	no	no	no
PHE_319	no	no	yes	no	no	no	no	no	no	no	no	no	no	no	no	no	no	no	no	no	no	no	no	no	no	no	no	no	no	no	no	no	no	no	no	no	no	no	no	no	no	no	no	no	no	no	no	no	no
PHE_31	no	no	no	no	no	no	no	no	no	no	no	no	no	no	no	no	no	no	no	no	no	no	no	no	no	no	no	no	no	no	no	no	no	no	no	no	no	no	no	no	no	no	no	no	no	no	no	no	no
PHE_320	no	no	yes	no	no	no	no	no	no	no	no	no	yes	no	no	no	no	no	no	no	no	no	no	no	no	no	no	no	no	no	no	no	no	no	no	no	no	no	no	no	no	no	no	no	no	no	no	no	no
PHE_321	no	no	no	no	no	no	no	no	no	no	no	no	no	no	no	no	no	no	no	no	no	no	no	no	no	no	no	no	no	no	no	no	no	no	no	no	no	no	no	no	no	no	no	no	no	no	no	no	no
PHE_322	no	no	yes	no	no	no	no	no	no	no	no	no	no	no	no	no	no	no	no	no	no	no	no	no	no	no	no	no	no	no	no	no	no	no	no	no	no	no	no	no	no	no	no	no	no	no	no	no	no
PHE_323	no	no	yes	no	no	no	no	no	no	no	no	no	no	no	no	no	no	no	no	no	no	no	no	no	no	no	no	no	no	no	no	no	no	no	no	no	no	no	no	no	no	no	no	no	no	no	no	no	no
PHE_324	no	no	yes	no	no	no	no	no	no	no	no	no	no	no	no	no	no	no	no	no	no	no	no	no	no	no	no	no	no	no	no	no	no	no	no	no	no	no	no	no	no	no	no	no	no	no	no	no	no
PHE_325	no	no	yes	no	no	no	no	no	no	no	no	no	no	no	no	no	no	no	no	no	no	no	no	no	no	no	no	no	no	no	no	no	no	no	no	no	no	no	no	no	no	no	no	no	no	no	no	no	no
PHE_326	no	no	no	no	no	no	no	no	no	no	no	no	no	no	no	no	no	no	no	no	no	no	no	no	no	no	no	no	no	no	no	no	no	no	no	no	no	no	no	no	no	no	no	no	no	no	no	no	no
PHE_327	no	no	no	no	no	no	no	no	no	no	no	no	no	no	no	no	no	no	no	no	no	no	no	no	no	no	no	no	no	no	no	no	no	no	no	no	no	no	no	no	no	no	no	no	no	no	no	no	no
PHE_328	no	no	yes	no	no	no	no	no	no	no	no	no	no	no	no	no	no	no	no	no	no	no	no	no	no	no	no	no	no	no	no	no	no	no	no	no	no	no	no	no	no	no	no	no	no	no	no	no	no
PHE_329	no	no	no	no	no	no	no	no	no	no	no	no	no	no	no	no	no	no	no	no	no	no	no	no	no	no	no	no	no	no	no	no	no	no	no	no	no	no	no	no	no	no	no	no	no	no	no	no	no
PHE_32	no	no	no	no	no	no	no	no	no	no	no	no	no	no	no	no	no	no	no	no	no	no	no	no	no	no	no	no	no	no	no	no	no	no	no	no	no	no	no	no	no	no	no	no	no	no	no	no	no
PHE_330	no	no	yes	no	no	no	no	no	no	no	no	no	no	no	no	no	no	no	no	no	no	no	no	no	no	no	no	no	no	no	no	no	no	no	no	no	no	no	no	no	no	no	no	no	no	no	no	no	no
PHE_331	no	no	yes	no	no	no	no	no	no	no	no	no	yes	yes	no	no	no	no	no	no	no	no	no	no	no	yes	no	no	no	no	no	no	no	no	no	no	no	yes	no	no	no	no	no	no	no	no	no	no	no
PHE_332	no	no	yes	no	no	no	no	no	no	no	no	no	no	no	no	no	no	no	no	no	no	no	no	no	no	no	no	no	no	no	no	no	no	no	no	no	no	no	no	no	no	no	no	no	no	no	no	no	no
PHE_333	no	no	no	no	no	no	no	no	no	no	no	no	no	no	no	no	no	no	no	no	no	no	no	no	no	no	no	no	no	no	no	no	no	no	no	no	no	no	no	no	no	no	no	no	no	no	no	no	no
PHE_334	no	no	no	no	no	no	no	no	no	no	no	no	no	no	no	no	no	no	no	no	no	no	no	no	no	no	no	no	no	no	no	no	no	no	no	no	no	no	no	no	no	no	no	no	no	no	no	no	no
PHE_335	no	no	no	no	no	no	no	no	no	no	no	no	no	no	no	no	no	no	no	no	no	no	no	no	no	no	no	no	no	no	no	no	no	no	no	no	no	no	no	no	no	no	no	no	no	no	no	no	no
PHE_336	no	no	no	no	no	no	no	no	no	no	no	no	no	no	no	no	no	no	yes	no	no	no	no	no	no	no	no	no	no	no	no	no	no	no	no	no	no	no	no	no	no	no	no	no	no	no	no	no	no
PHE_337	no	no	yes	no	no	no	no	no	no	no	no	no	no	no	no	no	no	no	no	no	no	no	no	no	no	no	no	no	no	no	no	no	no	no	no	no	no	no	no	no	no	no	no	no	no	no	no	no	no
PHE_338	no	no	no	no	no	no	no	no	no	no	no	no	no	no	no	no	no	no	no	no	no	no	no	no	no	no	no	no	no	no	no	no	no	no	no	no	no	no	no	no	no	no	no	no	no	no	no	no	no
PHE_339	no	no	no	no	no	no	no	no	no	no	no	no	no	no	no	no	no	no	no	no	no	yes	no	no	no	no	no	no	no	no	no	no	no	no	no	no	no	no	no	no	no	no	no	no	no	no	no	no	no
PHE_33	no	no	no	no	no	no	no	no	no	no	no	no	no	no	no	no	no	no	no	no	no	no	no	no	no	no	no	no	no	no	no	no	no	no	no	no	no	no	no	no	no	no	no	no	no	no	no	no	no
PHE_340	no	no	no	no	no	no	no	no	no	no	no	no	no	no	no	no	no	no	no	no	no	no	no	no	no	no	no	no	no	no	no	no	no	no	no	no	no	no	no	no	no	no	no	no	no	no	no	no	no
PHE_341	no	no	yes	no	no	no	no	no	no	no	no	no	yes	no	no	no	no	no	no	no	no	no	no	no	no	no	no	no	no	no	no	no	no	no	no	no	no	no	no	no	no	no	no	no	no	no	no	no	no
PHE_342	no	no	no	no	no	no	no	no	no	no	no	no	no	no	no	no	no	no	no	no	no	no	no	no	no	no	no	no	no	no	no	no	no	no	no	no	no	no	no	no	no	no	no	no	no	no	no	no	no
PHE_343	no	no	no	no	no	no	no	no	no	no	no	no	no	no	no	no	no	no	no	no	no	no	no	no	no	no	no	no	no	no	no	no	no	no	no	no	no	no	no	no	no	no	no	no	no	no	no	no	no
PHE_344	no	no	no	no	no	no	no	no	no	no	no	no	no	no	no	no	no	no	no	no	no	no	no	no	no	no	no	no	no	no	no	no	no	no	no	no	no	no	no	no	no	no	no	no	no	no	no	no	no
PHE_345	no	no	no	no	no	no	no	no	no	no	no	no	no	no	no	no	no	no	no	no	no	no	no	no	no	no	no	no	no	no	no	no	no	no	no	no	no	no	no	no	no	no	no	no	no	no	no	no	no
PHE_346	no	no	no	no	no	no	no	no	no	no	no	no	no	no	no	no	no	no	no	no	no	no	no	no	no	no	no	no	no	no	no	no	no	no	no	no	no	no	no	no	no	no	no	no	no	no	no	no	no
PHE_347	no	no	no	no	no	no	no	no	no	no	no	no	no	no	no	no	no	no	no	no	no	no	no	no	no	no	no	no	no	no	no	no	no	no	no	no	no	no	no	no	no	no	no	no	no	no	no	no	no
PHE_348	no	no	no	no	no	no	no	no	no	no	no	no	no	no	no	no	no	no	no	no	no	no	no	no	no	no	no	no	no	no	no	no	no	no	no	no	no	no	no	no	no	no	no	no	no	no	no	no	no
PHE_349	no	no	yes	no	no	no	no	no	no	no	no	no	no	no	no	no	no	no	no	no	no	no	no	no	no	no	no	no	no	no	no	no	no	no	no	no	no	no	no	no	no	no	no	no	no	no	no	no	no
PHE_34	no	no	no	no	no	no	no	no	no	no	no	no	no	no	no	no	no	no	no	no	no	no	no	no	no	no	no	no	no	no	no	no	no	no	no	no	no	no	no	no	yes	no	no	no	no	no	no	no	no
PHE_350	no	no	yes	no	no	no	no	no	no	no	no	no	no	no	no	no	no	no	no	no	no	no	no	no	no	no	no	no	no	no	no	no	no	no	no	no	no	yes	no	no	no	no	no	no	no	no	no	no	no
PHE_351	no	no	no	no	no	no	no	no	no	no	no	no	no	no	no	no	no	no	no	no	no	no	no	no	no	no	no	no	no	no	no	no	no	no	no	no	no	no	no	no	no	no	no	no	no	no	no	no	no
PHE_352	no	no	yes	no	no	no	no	no	no	no	no	no	no	no	no	no	no	no	no	no	no	no	no	no	no	no	no	no	no	no	no	no	no	no	no	no	no	no	no	no	no	no	no	no	no	no	no	no	no
PHE_353	no	no	yes	no	no	no	no	no	no	no	no	no	no	no	no	no	no	no	no	no	no	no	no	no	no	no	no	no	no	no	no	no	no	no	no	no	no	no	no	no	no	no	no	no	no	no	no	no	no
PHE_354	no	no	no	no	no	no	no	no	no	no	no	no	no	no	no	no	no	no	no	no	no	no	no	no	no	no	no	no	no	no	no	no	no	no	no	no	no	no	no	no	no	no	no	no	no	no	no	no	no
PHE_355	no	no	yes	no	no	no	no	no	no	no	no	no	no	no	no	no	no	no	no	no	no	no	no	no	no	no	no	no	no	no	no	no	no	no	no	no	no	no	no	no	no	no	no	no	no	no	no	no	no
PHE_356	no	no	yes	no	no	no	no	no	no	no	no	no	yes	yes	no	no	no	no	no	no	no	no	no	no	no	yes	no	no	no	no	no	no	no	no	no	no	no	yes	no	no	no	no	no	no	yes	no	no	no	no
PHE_357	no	no	no	no	no	no	no	no	no	no	no	no	no	no	no	no	no	no	no	no	no	no	no	no	no	no	no	no	no	no	no	no	no	no	no	no	no	no	no	no	no	no	no	no	no	no	no	no	no
PHE_358	no	no	yes	no	no	no	no	no	no	no	no	no	no	no	no	no	no	no	no	no	no	no	no	no	no	no	no	no	no	no	no	no	no	no	no	no	no	yes	no	no	no	no	no	no	no	no	no	no	no
PHE_359	no	no	no	no	no	no	yes	no	no	no	no	no	no	no	no	no	no	no	no	no	no	no	no	no	no	no	no	no	no	no	yes	no	no	no	no	no	yes	no	no	no	no	no	no	no	no	no	no	no	no
PHE_35	no	no	no	no	no	no	no	no	no	no	no	no	no	no	no	no	no	no	no	no	no	no	no	no	no	no	no	no	no	no	no	no	no	no	no	no	no	no	no	no	no	no	no	no	no	no	no	no	no
PHE_360	no	no	no	no	no	no	no	no	no	no	no	no	no	no	no	no	no	no	no	no	no	no	no	no	no	no	no	no	no	no	no	no	no	no	no	no	no	no	no	no	no	no	no	no	no	no	no	no	no
PHE_361	no	no	no	no	no	no	no	no	no	no	no	no	no	no	no	no	no	no	no	no	no	no	no	no	no	no	no	no	no	no	no	no	no	no	no	no	no	no	no	no	no	no	no	no	no	no	no	no	no
PHE_362	no	no	no	no	no	no	no	no	no	no	no	no	no	no	no	no	no	no	no	no	no	no	no	no	no	no	no	no	no	no	no	no	no	no	no	no	no	no	no	no	no	no	no	no	no	no	no	no	no
PHE_363	no	no	no	no	no	no	no	no	no	no	no	no	no	no	no	no	no	no	no	no	no	no	no	no	no	no	no	no	no	no	no	no	no	no	no	no	no	no	no	no	no	no	no	no	no	no	no	no	no
PHE_364	no	no	no	no	no	no	no	no	no	no	no	no	no	no	no	no	no	no	no	no	no	no	no	no	no	no	no	no	no	no	no	no	no	no	no	no	no	no	no	no	no	no	no	no	no	no	no	no	no
PHE_365	no	no	yes	no	no	no	no	no	no	no	no	no	no	no	no	no	no	no	no	no	no	no	no	no	no	no	no	no	no	no	no	no	no	no	no	no	no	no	no	no	no	no	no	no	no	no	no	no	no
PHE_366	no	no	yes	no	no	no	no	no	no	no	no	no	no	no	no	no	no	no	no	no	no	no	no	no	no	no	no	no	no	no	no	no	no	no	no	no	no	no	no	no	no	no	no	no	no	no	no	no	no
PHE_367	no	no	no	no	no	no	no	no	no	no	no	no	no	no	no	no	no	no	no	no	no	no	no	no	no	no	no	no	no	no	no	no	no	no	no	no	no	no	no	no	no	no	no	no	no	no	no	no	no
PHE_368	no	no	no	no	no	no	no	no	no	no	no	no	no	no	no	no	no	no	no	no	no	no	no	no	no	no	no	no	no	no	no	no	no	no	no	no	no	no	no	no	no	no	no	no	no	no	no	no	no
PHE_369	no	no	no	no	no	no	no	no	no	no	no	no	no	no	no	no	no	no	no	no	no	no	no	no	no	no	no	no	no	no	no	no	no	no	no	no	no	no	no	no	no	no	no	no	no	no	no	no	no
PHE_36	no	no	no	no	no	no	no	no	no	no	no	no	no	no	no	no	no	no	no	no	no	no	no	no	no	no	no	no	no	no	no	no	no	no	no	no	no	no	no	no	no	no	no	no	no	no	no	no	no
PHE_370	no	no	no	no	no	no	no	no	no	no	no	no	no	no	no	no	no	no	no	no	no	no	no	no	no	no	no	no	no	no	no	no	no	no	no	no	no	no	no	no	no	no	no	no	no	no	no	no	no
PHE_371	no	no	no	no	no	no	no	no	no	no	no	no	no	no	no	no	no	no	no	no	no	no	no	no	no	no	no	no	no	no	no	no	no	no	no	no	no	no	no	no	no	no	no	no	no	no	no	no	no
PHE_372	no	no	yes	no	no	no	no	no	no	no	no	no	no	no	no	no	no	no	no	no	no	no	no	no	no	no	no	no	no	no	no	no	no	no	no	no	no	no	no	no	no	no	no	no	no	no	no	no	no
PHE_373	no	no	no	no	no	no	no	no	no	no	no	no	no	no	no	no	no	no	no	no	no	no	no	no	no	no	no	no	no	no	no	no	no	no	no	no	no	no	no	no	no	no	no	no	no	no	no	no	no
PHE_374	no	no	no	no	no	no	yes	no	no	no	no	no	no	no	no	no	no	no	no	no	no	no	no	no	no	no	no	no	no	no	yes	no	no	no	no	no	yes	no	no	no	no	no	no	no	no	no	no	no	no
PHE_375	no	no	yes	no	no	no	no	no	no	no	no	no	no	no	no	no	no	no	no	no	no	no	no	no	no	no	no	no	no	no	no	no	no	no	no	no	no	no	no	no	no	no	no	no	no	no	no	no	no
PHE_376	no	no	yes	no	no	no	no	no	no	no	no	no	no	no	no	no	no	no	no	no	no	no	no	no	no	no	no	no	no	no	no	no	no	no	no	no	no	no	no	no	no	no	no	no	no	no	no	no	no
PHE_377	no	no	no	no	no	no	no	no	no	no	no	no	no	no	no	no	no	no	no	no	no	no	no	no	no	no	no	no	no	no	yes	no	no	no	no	no	no	no	no	no	no	no	no	no	no	no	no	no	no
PHE_378	no	no	no	no	no	no	no	no	no	no	no	no	no	no	no	no	no	no	no	no	no	no	no	no	no	no	no	no	no	no	no	no	no	no	no	no	no	no	no	no	no	no	no	no	no	no	no	no	no
PHE_379	no	no	yes	no	no	no	no	no	no	no	no	no	no	no	no	no	no	no	no	no	no	no	no	no	no	no	no	no	no	no	no	no	no	no	no	no	no	no	no	no	no	no	no	no	no	no	no	no	no
PHE_37	no	no	yes	no	no	no	no	no	no	no	no	no	no	no	no	no	no	no	no	no	no	no	no	no	no	no	no	no	no	no	no	no	no	no	no	no	no	no	no	no	no	no	no	no	no	no	no	no	no
PHE_380	no	no	yes	no	no	no	no	no	no	no	no	no	no	no	no	no	no	no	no	no	no	no	no	no	no	no	no	no	no	no	no	no	no	no	no	no	no	no	no	no	no	no	no	no	no	no	no	no	no
PHE_381	no	no	no	no	no	no	no	no	no	no	no	no	no	no	no	no	no	no	no	no	no	no	no	no	no	no	no	no	no	no	no	no	no	no	no	no	no	no	no	no	no	no	no	no	no	no	no	no	no
PHE_382	no	no	yes	no	no	no	no	no	no	no	no	no	yes	no	no	no	no	no	no	no	no	no	no	no	no	no	no	no	no	no	no	no	no	no	no	no	no	no	no	no	no	no	no	no	no	no	no	no	no
PHE_383	no	no	yes	no	no	no	no	no	no	no	no	no	no	no	no	no	no	no	no	no	no	no	no	no	no	no	no	no	no	no	no	no	no	no	no	no	no	no	no	no	no	no	no	no	no	no	no	no	no
PHE_384	no	no	yes	no	no	no	no	no	no	no	no	no	no	no	no	no	no	no	no	no	no	no	no	no	no	no	no	no	no	no	no	no	no	no	no	no	no	no	no	no	no	no	no	no	no	no	no	no	no
PHE_385	no	no	yes	no	no	no	no	no	no	no	no	no	no	no	no	no	no	no	no	no	no	no	no	no	no	no	no	no	no	no	no	no	no	no	no	no	no	no	no	no	no	no	no	no	no	no	no	no	no
PHE_386	no	no	yes	no	no	no	no	no	no	no	no	no	no	no	no	no	no	no	no	no	no	no	no	no	no	no	no	no	no	no	no	no	no	no	no	no	no	no	no	no	no	no	no	no	no	no	no	no	no
PHE_387	no	no	no	no	no	no	no	no	no	no	no	no	no	no	no	no	no	no	no	no	no	no	no	no	no	no	no	no	no	no	no	no	no	no	no	no	no	no	no	no	no	no	no	no	no	no	no	no	no
PHE_388	no	no	yes	no	no	no	no	no	no	no	no	no	no	no	no	no	no	no	no	no	no	no	no	no	no	no	no	no	no	no	no	no	no	no	no	no	no	no	no	no	no	no	no	no	no	no	no	no	no
PHE_389	no	no	yes	no	no	no	no	no	no	no	no	no	no	no	no	no	no	no	no	no	no	no	no	no	no	no	no	no	no	no	no	no	no	no	no	no	no	no	no	no	no	no	no	no	no	no	no	no	no
PHE_38	no	no	yes	no	no	no	no	no	no	no	no	no	no	no	no	no	no	no	no	no	no	no	no	no	no	no	no	no	no	no	yes	no	no	no	no	no	no	no	no	no	no	no	no	no	no	no	no	no	no
PHE_390	no	no	yes	no	no	no	no	no	no	no	no	no	no	no	no	no	no	no	no	no	no	no	no	no	no	no	no	no	no	no	no	no	no	no	no	no	no	no	no	no	no	no	no	no	no	no	no	no	no
PHE_391	no	no	no	no	no	no	no	no	no	no	no	no	no	no	no	no	no	no	no	no	no	no	no	no	no	no	no	no	no	no	no	no	no	no	no	no	no	no	no	no	no	no	no	no	no	no	no	no	no
PHE_392	no	no	yes	no	no	no	no	no	no	no	no	no	no	no	no	no	no	no	no	no	no	no	no	no	no	no	no	no	no	no	yes	no	no	no	no	no	no	no	no	no	no	no	no	no	no	no	no	no	no
PHE_393	no	no	yes	no	no	no	no	no	no	no	no	no	no	yes	no	no	no	no	no	no	no	no	no	no	no	yes	no	no	no	no	no	no	no	no	no	no	no	yes	no	no	no	no	no	no	yes	no	no	no	no
PHE_394	no	no	yes	no	no	no	no	no	no	no	no	no	yes	yes	no	no	no	no	no	no	no	no	no	no	no	yes	no	no	no	no	no	no	no	no	no	no	no	yes	no	no	no	no	no	no	yes	no	no	no	no
PHE_395	no	no	no	no	no	no	no	no	no	no	no	no	no	no	no	no	no	no	no	no	no	no	no	no	no	no	no	no	no	no	no	no	no	no	no	no	no	no	no	no	no	no	no	no	no	no	no	no	no
PHE_396	no	no	no	no	no	no	no	no	no	no	no	no	no	no	no	no	no	no	no	no	no	no	no	no	no	no	no	no	no	no	no	no	no	no	no	no	no	no	no	no	no	no	no	no	no	no	no	no	no
PHE_397	no	no	no	no	no	no	yes	no	no	no	no	no	no	no	no	no	no	no	no	no	no	no	no	no	no	no	no	no	no	no	no	no	no	no	no	no	yes	no	no	no	no	no	no	no	no	no	no	no	no
PHE_398	no	no	yes	no	no	no	no	no	no	no	no	no	no	no	no	no	no	no	no	no	no	no	no	no	no	no	no	no	no	no	no	no	no	no	no	no	no	no	no	no	no	no	no	no	no	no	no	no	no
PHE_399	no	no	no	no	no	no	no	no	no	no	no	no	no	no	no	no	no	no	no	no	no	no	no	no	no	no	no	no	no	no	no	no	no	no	no	no	no	no	no	no	no	no	no	no	no	no	no	no	no
PHE_39	no	no	yes	no	no	no	no	no	no	no	no	no	no	no	no	no	no	no	no	no	no	no	no	no	no	no	no	no	no	no	yes	no	no	no	no	no	no	no	no	no	no	no	no	no	no	no	no	no	no
PHE_3	no	no	yes	no	no	no	no	no	no	no	no	no	no	no	no	no	no	no	no	no	no	no	no	no	no	no	no	no	no	no	no	no	no	no	no	no	no	no	no	no	no	no	no	no	no	no	no	no	no
PHE_400	no	no	no	no	no	no	yes	no	no	no	no	no	no	no	no	no	no	no	no	no	no	no	no	no	no	no	no	no	no	no	yes	no	no	no	no	no	yes	no	no	no	no	no	no	no	no	no	no	no	no
PHE_401	no	no	no	no	no	no	no	no	no	no	no	no	no	no	no	no	no	no	no	no	no	no	no	no	no	no	no	no	no	no	no	no	no	no	no	no	no	no	no	no	no	no	no	no	no	no	no	no	no
PHE_402	no	no	yes	no	no	no	no	no	no	no	no	no	no	no	no	no	no	no	no	no	no	no	no	no	no	no	no	no	no	no	no	no	no	no	no	no	no	no	no	no	no	no	no	no	no	no	no	no	no
PHE_403	no	no	no	no	no	no	no	no	no	no	no	no	no	no	no	no	no	no	no	no	no	no	no	no	no	no	no	no	no	no	no	no	no	no	no	no	no	no	no	no	no	no	no	no	no	no	no	no	no
PHE_404	no	no	no	no	no	no	no	no	no	no	no	no	no	no	no	no	no	no	no	no	no	no	no	no	no	no	no	no	no	no	no	no	no	no	no	no	no	no	no	no	no	no	no	no	no	no	no	no	no
PHE_405	no	no	yes	no	no	no	no	no	no	no	no	no	yes	no	no	no	no	no	no	no	no	no	no	no	no	no	no	no	no	no	no	no	no	no	no	no	no	no	no	no	no	no	no	no	no	no	no	no	no
PHE_406	no	no	yes	no	no	no	no	no	no	no	no	no	no	no	no	no	no	no	no	no	no	no	no	no	no	no	no	no	no	no	no	no	no	no	no	no	no	no	no	no	no	no	no	no	no	no	no	no	no
PHE_407	no	no	yes	no	no	no	no	no	no	no	no	no	yes	no	no	no	no	no	no	no	no	no	no	no	no	no	no	no	no	no	no	no	no	no	no	no	no	no	no	no	no	no	no	no	no	no	no	no	no
PHE_408	no	no	yes	no	no	no	no	no	no	no	no	no	no	no	no	no	no	no	no	no	no	no	no	no	no	no	no	no	no	no	no	no	no	no	no	no	no	no	no	no	no	no	no	no	no	no	no	no	no
PHE_409	no	no	no	no	no	no	no	no	no	no	no	no	no	no	no	no	no	no	no	no	no	no	no	no	no	no	no	no	no	no	no	no	no	no	no	no	no	no	no	no	no	no	no	no	no	no	no	no	no
PHE_40	no	no	yes	no	no	no	no	no	no	no	no	no	yes	no	no	no	no	no	no	no	no	no	no	no	no	no	no	no	no	no	no	no	no	no	no	no	no	no	no	no	no	no	no	no	no	no	no	no	no
PHE_410	no	no	no	no	no	no	no	no	no	no	no	no	no	no	no	no	no	no	no	no	no	no	no	no	no	no	no	no	no	no	no	no	no	no	no	no	no	no	no	no	no	no	no	no	no	no	no	no	no
PHE_411	no	no	no	no	no	no	no	no	no	no	no	no	yes	no	no	no	no	no	no	no	no	no	no	yes	no	no	no	no	no	no	no	no	no	no	no	no	no	no	no	no	no	no	no	no	no	no	no	no	no
PHE_412	no	no	yes	no	no	no	no	no	no	no	no	no	yes	no	no	no	no	no	no	no	no	no	no	no	no	no	no	no	no	no	no	no	no	no	no	no	no	no	no	no	no	no	no	no	no	no	no	no	no
PHE_413	no	no	yes	no	no	no	yes	no	no	no	no	no	yes	no	no	no	yes	yes	no	no	yes	no	no	no	no	no	no	no	no	no	no	no	yes	no	yes	no	no	no	no	no	no	no	no	no	no	no	no	no	no
PHE_414	no	no	yes	no	no	no	no	no	no	no	no	no	no	no	no	no	yes	yes	no	no	no	no	no	no	no	no	no	no	no	no	yes	no	no	no	no	no	no	no	no	no	no	no	no	no	no	no	no	no	no
PHE_415	no	no	yes	no	no	no	no	no	no	no	no	no	no	no	no	no	no	no	no	no	no	no	no	no	no	no	no	no	no	no	no	no	no	no	no	no	no	no	no	no	no	no	no	no	no	no	no	no	no
PHE_416	no	no	yes	no	no	no	no	no	no	no	no	no	no	no	no	no	no	no	no	no	no	no	no	no	no	no	no	no	no	no	no	no	no	no	no	no	no	no	no	no	no	no	no	no	no	no	no	no	no
PHE_417	no	no	no	no	no	no	no	no	no	no	no	no	no	no	no	no	no	no	no	no	no	no	no	no	no	no	no	no	no	no	no	no	no	no	no	no	no	no	no	no	no	no	no	no	no	no	no	no	no
PHE_418	no	no	no	no	no	no	no	no	no	no	no	no	no	no	no	no	no	no	no	no	no	no	no	no	no	no	no	no	no	no	no	no	no	no	no	no	no	no	no	no	no	no	no	no	no	no	no	no	no
PHE_419	no	no	no	no	no	no	no	no	no	no	no	no	no	no	no	no	no	no	no	no	no	no	no	no	no	no	no	no	no	no	no	no	no	no	no	no	no	no	no	no	no	no	no	no	no	no	no	no	no
PHE_41	no	no	yes	no	no	no	no	no	no	no	no	no	no	no	no	no	no	no	no	no	no	no	no	no	no	no	no	no	no	no	no	no	no	no	no	no	no	no	no	no	no	no	no	no	no	no	no	no	no
PHE_420	no	no	no	no	no	no	yes	no	no	no	no	no	no	no	no	no	no	no	no	no	no	no	no	no	no	no	no	no	no	no	yes	no	no	no	no	no	yes	no	no	no	no	no	no	no	no	no	no	no	no
PHE_421	no	no	no	no	no	no	no	no	no	no	no	no	no	no	no	no	no	no	no	no	no	no	no	no	no	no	no	no	no	no	no	no	no	no	no	no	no	no	no	no	no	no	no	no	no	no	no	no	no
PHE_422	no	no	yes	no	no	no	no	no	no	no	no	no	no	no	no	no	no	no	no	no	no	no	no	no	no	no	no	no	no	no	no	no	no	no	no	no	no	no	no	no	no	no	no	no	no	no	no	no	no
PHE_423	no	no	no	no	no	no	no	no	no	no	no	no	no	no	no	no	no	no	no	no	no	no	no	no	no	no	no	no	no	no	no	no	no	no	no	no	no	no	no	no	no	no	no	no	no	no	no	no	no
PHE_424	no	no	yes	no	no	no	no	no	no	no	no	no	no	no	no	no	no	no	no	no	no	no	no	no	no	no	no	no	no	no	no	no	no	no	no	no	no	no	no	no	no	no	no	no	no	no	no	no	no
PHE_425	no	no	no	no	no	no	no	no	no	no	no	no	no	no	no	no	no	no	no	no	no	no	no	no	no	no	no	no	no	no	no	no	no	no	no	no	no	no	no	no	no	no	no	no	no	no	no	no	no
PHE_426	no	no	yes	no	no	no	no	no	no	no	no	no	no	no	no	no	no	no	no	no	no	no	no	no	no	no	no	no	no	no	no	no	no	no	no	no	no	no	no	no	no	no	no	no	no	no	no	no	no
PHE_427	no	no	no	no	no	no	yes	no	no	no	no	no	no	no	no	no	no	no	no	no	no	no	no	no	no	no	no	no	no	no	yes	no	no	no	no	no	yes	no	no	no	no	no	no	no	no	no	no	no	no
PHE_428	no	no	no	no	no	no	no	no	no	no	no	no	no	no	no	no	no	no	no	no	no	no	no	no	no	no	no	no	no	no	no	no	no	no	no	no	no	no	no	no	no	no	no	no	no	no	no	no	no
PHE_429	no	no	yes	no	no	no	no	no	no	no	no	no	no	no	no	no	no	no	no	no	no	no	no	no	no	no	no	no	no	no	no	no	no	no	no	no	no	no	no	no	no	no	no	no	no	no	no	no	no
PHE_42	no	no	no	no	no	no	no	no	no	no	no	no	no	no	no	no	no	no	no	no	no	no	no	no	no	no	no	no	no	no	no	no	no	no	no	no	no	no	no	no	no	no	no	no	no	no	no	no	no
PHE_430	no	no	yes	no	no	no	no	no	no	no	no	no	no	no	no	no	no	no	no	no	no	no	no	no	no	no	no	no	no	no	no	no	no	no	no	no	no	no	no	no	no	no	no	no	no	no	no	no	no
PHE_431	no	no	yes	no	no	no	no	no	no	no	no	no	no	no	no	no	no	no	no	no	no	no	no	no	no	no	no	no	no	no	no	no	no	no	no	no	no	no	no	no	no	no	no	no	no	no	no	no	no
PHE_432	no	no	yes	no	no	no	no	no	no	no	no	no	yes	no	no	no	no	no	no	no	no	no	no	no	no	no	no	no	no	no	no	no	no	no	no	no	no	no	no	no	no	no	no	no	no	no	no	no	no
PHE_433	no	no	no	no	no	no	no	no	no	no	no	no	no	no	no	no	no	no	no	no	no	no	no	no	no	no	no	no	no	no	no	no	no	no	no	no	no	no	no	no	no	no	no	no	no	no	no	no	no
PHE_434	no	no	yes	no	no	no	no	no	no	no	no	no	yes	no	no	no	no	no	no	no	no	no	no	no	no	no	no	no	no	no	no	no	no	no	no	no	no	no	no	no	no	no	no	no	no	no	no	no	no
PHE_435	no	no	yes	no	no	no	no	no	no	no	no	no	yes	no	no	no	no	no	no	no	no	no	no	no	no	no	no	no	no	no	no	no	no	no	no	no	no	no	no	no	no	no	no	no	no	no	no	no	no
PHE_436	no	no	no	no	no	no	no	no	no	no	no	no	no	no	no	no	no	no	no	no	no	no	no	no	no	no	no	no	no	no	no	no	no	no	no	no	no	no	no	no	no	no	no	no	no	no	no	no	no
PHE_437	no	no	yes	no	no	no	no	no	no	no	no	no	yes	no	no	no	no	no	no	no	no	no	no	no	no	no	no	no	no	no	no	no	no	no	no	no	no	no	no	no	no	no	no	no	no	no	no	no	no
PHE_438	no	no	no	no	no	no	no	no	no	no	no	no	no	no	no	no	no	no	no	no	no	no	no	no	no	no	no	no	no	no	no	no	no	no	no	no	no	no	no	no	no	no	no	no	no	no	no	no	no
PHE_439	no	no	no	no	no	no	no	no	no	no	no	no	no	no	no	no	no	no	no	no	no	no	no	no	no	no	no	no	no	no	no	no	no	no	no	no	no	no	no	no	no	no	no	no	no	no	no	no	no
PHE_43	no	no	no	no	no	no	no	no	no	no	no	no	no	no	no	no	no	no	no	no	no	no	no	no	no	no	no	no	no	no	no	no	no	no	no	no	no	no	no	no	no	no	no	no	no	no	no	no	no
PHE_440	no	no	yes	no	no	no	no	no	no	no	no	no	no	no	no	no	no	no	no	no	no	no	no	no	no	no	no	no	no	no	no	no	no	no	no	no	no	no	no	no	no	no	no	no	no	no	no	no	no
PHE_441	no	no	yes	no	no	no	no	no	no	no	no	no	no	no	no	no	no	no	no	no	no	no	no	no	no	no	no	no	no	no	no	no	no	no	no	no	no	no	no	no	no	no	no	no	no	no	no	no	no
PHE_442	no	no	no	no	no	no	no	no	no	no	no	no	no	no	no	no	no	no	no	no	no	no	no	no	no	no	no	no	no	no	no	no	no	no	no	no	no	no	no	no	no	no	no	no	no	no	no	no	no
PHE_443	no	no	no	no	no	no	yes	no	no	no	no	no	no	no	no	no	no	no	no	no	no	no	no	no	no	no	no	no	no	no	yes	no	no	no	no	no	yes	no	no	no	no	no	no	no	no	no	no	no	no
PHE_444	no	no	yes	no	no	no	no	no	no	no	no	no	no	no	no	no	no	no	no	no	no	no	no	no	no	no	no	no	no	no	no	no	no	no	no	no	no	no	no	no	no	no	no	no	no	no	no	no	no
PHE_445	no	no	yes	no	no	no	no	no	no	no	no	no	no	no	no	no	no	no	no	no	no	no	no	no	no	no	no	no	no	no	no	no	no	no	no	no	no	no	no	no	no	no	no	no	no	no	no	no	no
PHE_446	no	no	yes	no	no	no	no	no	no	no	no	no	no	no	no	no	no	no	no	no	no	no	no	no	no	no	no	no	no	no	no	no	no	no	no	no	no	no	no	no	no	no	no	no	no	no	no	no	no
PHE_447	no	no	no	no	no	no	no	no	no	no	no	no	no	no	no	no	no	no	no	no	no	no	no	no	no	no	no	no	no	no	no	no	no	no	no	no	no	no	no	no	no	no	no	no	no	no	no	no	no
PHE_448	no	no	yes	no	no	no	no	no	no	no	no	no	no	no	no	no	no	no	no	no	no	no	no	no	no	no	no	no	no	no	no	no	no	no	no	no	no	no	no	no	no	no	no	no	no	no	no	no	no
PHE_449	no	no	yes	no	no	no	no	no	no	no	no	no	no	no	no	no	no	no	no	no	no	no	no	no	no	no	no	no	no	no	no	no	no	no	no	no	no	no	no	no	no	no	no	no	no	no	no	no	no
PHE_44	no	no	no	no	no	no	no	no	no	no	no	no	no	no	no	no	no	no	no	no	no	no	no	no	no	no	no	no	no	no	no	no	no	no	no	no	no	no	no	no	no	no	no	no	no	no	no	no	no
PHE_450	no	no	no	no	no	no	no	no	no	no	no	no	no	no	no	no	no	no	no	no	no	no	no	no	no	no	no	no	no	no	no	no	no	no	no	no	no	no	no	no	no	no	no	no	no	no	no	no	no
PHE_451	no	no	no	no	no	no	no	no	no	no	no	no	no	no	no	no	no	no	no	no	no	no	no	no	no	no	no	no	no	no	no	no	no	no	no	no	no	no	no	no	no	no	no	no	no	no	no	no	no
PHE_452	no	no	no	no	no	no	no	no	no	no	no	no	no	no	no	no	no	no	no	no	no	no	no	no	no	no	no	no	no	no	no	no	no	no	no	no	no	no	no	no	no	no	no	no	no	no	no	no	no
PHE_453	no	no	no	no	no	no	no	no	no	no	no	no	no	no	no	no	no	no	no	no	no	no	no	no	no	no	no	no	no	no	no	no	no	no	no	no	no	no	no	no	no	no	no	no	no	no	no	no	no
PHE_454	no	no	no	no	no	no	no	no	no	no	no	no	no	no	no	no	no	no	no	no	no	no	no	no	no	no	no	no	no	no	no	no	no	no	no	no	no	no	no	no	no	no	no	no	no	no	no	no	no
PHE_455	no	no	no	no	no	no	no	no	no	no	no	no	no	no	no	no	no	no	no	no	no	no	no	no	no	no	no	no	no	no	no	no	no	no	no	no	no	no	no	no	no	no	no	no	no	no	no	no	no
PHE_456	no	no	no	no	no	no	no	no	no	no	no	no	no	no	no	no	no	no	no	no	no	no	no	no	no	no	no	no	no	no	no	no	no	no	no	no	no	no	no	no	no	no	no	no	no	no	no	no	no
PHE_457	no	no	yes	no	no	no	no	no	no	no	no	no	no	no	no	no	no	no	no	no	no	no	no	no	no	no	no	no	no	no	no	no	no	no	no	no	no	no	no	no	no	no	no	no	no	no	no	no	no
PHE_458	no	no	no	no	no	no	no	no	no	no	no	no	no	no	no	no	no	no	no	no	no	no	no	no	no	no	no	no	no	no	no	no	no	no	no	no	no	no	no	no	no	no	no	no	no	no	no	no	no
PHE_459	no	no	no	no	no	no	no	no	no	no	no	no	no	no	no	no	no	no	no	no	no	no	no	no	no	no	no	no	no	no	no	no	no	no	no	no	no	no	no	no	no	no	no	no	no	no	no	no	no
PHE_45	no	no	no	no	no	no	no	no	no	no	no	no	no	no	no	no	no	no	no	no	no	no	no	no	no	no	no	no	no	no	no	no	no	no	no	no	no	no	no	no	no	no	no	no	no	no	no	no	no
PHE_460	no	no	yes	no	no	no	no	no	no	no	no	no	yes	yes	no	no	no	no	no	no	no	no	no	no	no	yes	no	no	no	no	no	no	no	no	no	no	no	yes	no	no	no	no	no	no	yes	no	no	no	no
PHE_461	no	no	no	no	no	no	no	no	no	no	no	no	no	no	no	no	no	no	no	no	no	no	no	no	no	no	no	no	no	no	no	no	no	no	no	no	no	no	no	no	no	no	no	no	no	no	no	no	no
PHE_462	no	no	yes	no	no	no	no	no	no	no	no	no	no	no	no	no	no	no	no	no	no	no	no	no	no	no	no	no	no	no	no	no	no	no	no	no	no	no	no	no	no	no	no	no	no	no	no	no	no
PHE_463	no	no	yes	no	no	no	no	no	no	no	no	no	no	no	no	no	no	no	no	no	no	no	no	no	no	no	no	no	no	no	no	no	no	no	no	no	no	no	no	no	no	no	no	no	no	no	no	no	no
PHE_464	no	no	yes	no	no	no	no	no	no	no	no	no	yes	no	no	no	no	no	no	no	no	no	no	no	no	no	no	no	no	no	no	no	no	no	no	no	no	no	no	no	no	no	no	no	no	no	no	no	no
PHE_465	no	no	no	no	no	no	no	no	no	no	no	no	no	no	no	no	no	no	no	no	no	no	no	no	no	no	no	no	no	no	no	no	no	no	no	no	no	no	no	no	no	no	no	no	no	no	no	no	no
PHE_466	no	no	no	no	no	no	no	no	no	no	no	no	no	no	no	no	no	no	no	no	no	no	no	no	no	no	no	no	no	no	no	no	no	no	no	no	no	no	no	no	no	no	no	no	no	no	no	no	no
PHE_467	no	no	yes	no	no	no	no	no	no	no	no	no	no	no	no	no	no	no	no	no	no	no	no	no	no	no	no	no	no	no	no	no	no	no	no	no	no	no	no	yes	no	no	no	no	no	no	no	no	no
PHE_468	no	no	yes	no	no	no	no	no	no	no	no	no	no	no	no	no	no	no	no	no	no	no	no	no	no	no	no	no	no	no	no	no	no	no	no	no	no	no	no	no	no	no	no	no	no	no	no	no	no
PHE_469	no	no	no	no	no	no	no	no	no	no	no	no	no	no	no	no	no	no	no	no	no	no	no	no	no	no	no	no	no	no	no	no	no	no	no	no	no	no	no	no	no	no	no	no	no	no	no	no	no
PHE_46	no	no	no	no	no	no	no	no	no	no	no	no	no	no	no	no	no	no	no	no	no	no	no	no	no	no	no	no	no	no	no	no	no	no	no	no	no	no	no	no	no	no	no	no	no	no	no	no	no
PHE_470	no	no	no	no	no	no	no	no	no	no	no	no	no	no	no	no	no	no	no	no	no	no	no	no	no	no	no	no	no	no	no	no	no	no	no	no	no	no	no	no	no	no	no	no	no	no	no	no	no
PHE_471	no	no	yes	no	no	no	no	no	no	no	no	no	no	no	no	no	no	no	no	no	no	no	no	no	no	no	no	no	no	no	no	no	no	no	no	no	no	no	no	no	no	no	no	no	no	no	no	no	no
PHE_472	no	no	yes	no	no	no	no	no	no	no	no	no	no	no	no	no	no	no	no	no	yes	no	no	no	no	no	no	no	no	no	no	no	no	no	no	no	no	no	no	no	no	yes	no	no	no	no	no	no	no
PHE_473	no	no	yes	no	no	no	no	no	no	no	no	no	no	no	no	no	no	no	no	no	no	no	no	no	no	no	no	no	no	no	no	no	no	no	no	no	no	no	no	no	no	no	no	no	no	no	no	no	no
PHE_474	no	no	no	no	no	no	yes	no	no	no	no	no	no	no	no	no	no	no	no	no	no	no	no	no	no	no	no	no	no	no	yes	no	no	no	no	no	yes	no	no	no	no	no	no	no	no	no	no	no	no
PHE_475	no	no	no	no	no	no	yes	no	no	no	no	no	no	no	no	no	no	no	no	no	no	no	no	no	no	no	no	no	no	no	yes	no	no	no	no	no	yes	no	no	no	no	no	no	no	no	no	no	no	no
PHE_476	no	no	yes	no	no	no	no	no	no	no	no	no	yes	no	no	no	no	no	no	no	no	no	no	no	no	no	no	no	no	no	no	no	no	no	no	no	no	no	no	no	no	no	no	no	no	no	no	no	no
PHE_477	yes	no	yes	no	no	no	no	no	no	no	no	no	no	no	no	no	no	no	no	no	no	no	no	no	no	no	no	no	no	no	no	no	no	no	no	no	no	no	no	no	no	no	no	no	no	no	no	no	no
PHE_478	no	no	yes	no	no	no	no	no	no	no	no	no	no	no	no	no	no	no	no	no	no	no	no	no	no	no	no	no	no	no	no	no	no	no	no	no	no	no	no	no	no	no	no	no	no	no	no	no	no
PHE_479	no	no	yes	no	no	no	no	no	no	no	no	no	yes	no	no	no	no	no	no	no	no	no	no	no	no	no	no	no	no	no	no	no	no	no	no	no	no	no	no	no	no	no	no	no	no	no	no	no	no
PHE_47	no	no	no	no	no	no	no	no	no	no	no	no	no	no	no	no	no	no	no	no	no	no	no	no	no	no	no	no	no	no	no	no	no	no	no	no	no	no	no	no	no	no	no	no	no	no	no	no	no
PHE_480	no	no	no	no	no	no	no	no	no	no	no	no	no	no	no	no	no	no	no	no	no	no	no	no	no	no	no	no	no	no	no	no	no	no	no	no	no	no	no	no	no	no	no	no	no	no	no	no	no
PHE_481	no	no	no	no	no	no	no	no	no	no	no	no	no	no	no	no	no	no	no	no	no	no	no	no	no	no	no	no	no	no	no	no	no	no	no	no	no	no	no	no	no	no	no	no	no	no	no	no	no
PHE_482	no	no	yes	no	no	no	no	no	no	no	no	no	no	no	no	no	no	no	no	no	no	no	no	no	no	no	no	no	no	no	no	no	no	no	no	no	no	no	no	no	no	no	no	no	no	no	no	no	no
PHE_483	no	no	yes	no	no	no	no	no	no	no	no	no	yes	no	no	no	no	no	no	no	no	no	no	no	no	no	no	no	no	no	no	no	no	no	no	no	no	no	no	no	no	no	no	no	no	no	no	no	no
PHE_484	no	no	no	no	no	no	no	no	no	no	no	no	no	no	no	no	no	no	no	no	no	no	no	no	no	no	no	no	no	no	no	no	no	no	no	no	no	no	no	no	no	no	no	no	no	no	no	no	no
PHE_485	no	no	no	no	no	no	no	no	no	no	no	no	no	no	no	no	no	no	no	no	no	no	no	no	no	no	no	no	no	no	no	no	no	no	no	no	no	no	no	no	no	no	no	no	no	no	no	no	no
PHE_486	no	no	no	no	no	no	no	no	no	no	no	no	no	no	no	no	no	no	no	no	no	no	no	no	no	no	no	no	no	no	no	no	no	no	no	no	no	no	no	no	no	no	no	no	no	no	no	no	no
PHE_487	no	no	no	no	no	no	no	no	no	no	no	no	no	no	no	no	no	no	no	no	no	no	no	no	no	no	no	no	no	no	no	no	no	no	no	no	no	no	no	no	no	no	no	no	no	no	no	no	no
PHE_488	no	no	yes	no	no	no	no	no	no	no	no	no	yes	no	no	no	no	no	no	no	no	no	no	no	no	no	no	no	no	no	no	no	no	no	no	no	no	no	no	no	no	no	no	no	no	no	no	no	no
PHE_489	no	no	yes	no	no	no	no	no	no	no	no	no	no	no	no	no	no	no	no	no	no	no	no	no	no	no	no	no	no	no	no	no	no	no	no	no	no	no	no	no	no	no	no	no	no	no	no	no	no
PHE_48	no	no	no	no	no	no	no	no	no	no	no	no	no	no	no	no	no	no	no	no	no	no	no	no	no	no	no	no	no	no	no	no	no	no	no	no	no	no	no	no	no	no	no	no	no	no	no	no	no
PHE_490	no	no	no	no	no	no	no	no	no	no	no	no	no	no	no	no	no	no	no	no	no	no	no	no	no	no	no	no	no	no	no	no	no	no	no	no	no	no	no	no	no	no	no	no	no	no	no	no	no
PHE_491	no	no	no	no	no	no	no	no	no	no	no	no	no	no	no	no	no	no	no	no	no	no	no	no	no	no	no	no	no	no	no	no	no	no	no	no	no	no	no	no	no	no	no	no	no	no	no	no	no
PHE_492	no	no	no	no	no	no	no	no	no	no	no	no	no	no	no	no	no	no	no	no	no	no	no	no	no	no	no	no	no	no	no	no	no	no	no	no	no	no	no	no	no	no	no	no	no	no	no	no	no
PHE_493	no	no	yes	no	no	no	no	no	no	no	no	no	yes	no	no	no	no	no	no	no	no	no	no	no	no	no	no	no	no	no	no	no	no	no	no	no	no	no	no	no	no	no	no	no	no	no	no	no	no
PHE_494	no	no	yes	no	no	no	no	no	no	no	no	no	yes	no	no	no	no	no	no	no	no	no	no	no	no	no	no	no	no	no	no	no	no	no	no	no	no	no	no	no	no	no	no	no	no	no	no	no	no
PHE_495	no	no	yes	no	no	no	no	no	no	no	no	no	yes	no	no	no	no	no	no	no	no	no	no	no	no	no	no	no	no	no	no	no	no	no	no	no	no	no	no	no	no	no	no	no	no	no	no	no	no
PHE_496	no	no	no	no	no	no	no	no	no	no	no	no	no	no	no	no	no	no	no	no	no	no	no	no	no	no	no	no	no	no	no	no	no	no	no	no	no	no	no	no	no	no	no	no	no	no	no	no	no
PHE_497	no	no	no	no	no	no	no	no	no	no	no	no	no	no	no	no	no	no	no	no	no	no	no	no	no	no	no	no	no	no	no	no	no	no	no	no	no	no	no	no	no	no	no	no	no	no	no	no	no
PHE_498	no	no	no	no	no	no	no	no	no	no	no	no	no	no	no	no	no	no	no	no	no	no	no	no	no	no	no	no	no	no	no	no	no	no	no	no	no	no	no	no	no	no	no	no	no	no	no	no	no
PHE_499	no	no	yes	no	no	no	no	no	no	no	no	no	yes	yes	no	no	no	no	no	no	no	no	no	no	no	yes	no	no	no	no	no	no	no	no	no	no	no	yes	no	no	no	no	no	no	yes	no	no	no	no
PHE_49	no	no	no	no	no	no	no	no	no	no	no	no	no	no	no	no	no	no	no	no	no	no	no	no	no	no	no	no	no	no	no	no	no	no	no	no	no	no	no	no	no	no	no	no	no	no	no	no	no
PHE_4	no	no	no	no	no	no	no	no	no	no	no	no	no	no	no	no	no	no	no	no	no	no	no	no	no	no	no	no	no	no	no	no	no	no	no	no	no	no	no	no	no	no	no	no	no	no	no	no	no
PHE_500	no	no	yes	no	no	no	no	no	no	no	no	no	yes	no	no	no	no	no	no	no	no	no	no	no	no	no	no	no	no	no	no	no	no	no	no	no	no	no	no	no	no	no	no	no	no	no	no	no	no
PHE_501	no	no	no	no	no	no	no	no	no	no	no	no	no	no	no	no	no	no	no	no	no	no	no	no	no	no	no	no	no	no	no	no	no	no	no	no	no	no	no	no	no	no	no	no	no	no	no	no	no
PHE_502	no	no	no	no	no	no	no	no	no	no	no	no	no	no	no	no	no	no	no	no	no	no	no	no	no	no	no	no	no	no	no	no	no	no	no	no	no	no	no	no	no	no	no	no	no	no	no	no	no
PHE_503	no	no	no	no	no	no	no	no	no	no	no	no	no	no	no	no	no	no	no	no	no	no	no	no	no	no	no	no	no	no	no	no	no	no	no	no	no	no	no	no	no	no	no	no	no	no	no	no	no
PHE_504	no	no	no	no	no	no	no	no	no	no	no	no	no	no	no	no	no	no	no	no	no	no	no	no	no	no	no	no	no	no	no	no	no	no	no	no	no	no	no	no	no	no	no	no	no	no	no	no	no
PHE_505	no	no	no	no	no	no	no	no	no	no	no	no	no	no	no	no	no	no	no	no	no	no	no	no	no	no	no	no	no	no	no	no	no	no	no	no	no	no	no	no	no	no	no	no	no	no	no	no	no
PHE_506	no	no	no	no	no	no	no	no	no	no	no	no	no	no	no	no	no	no	no	no	no	no	no	no	no	no	no	no	no	no	no	no	no	no	no	no	no	no	no	no	no	no	no	no	no	no	no	no	no
PHE_507	no	no	no	no	no	no	no	no	no	no	no	no	no	no	no	no	no	no	no	no	no	no	no	no	no	no	no	no	no	no	no	no	no	no	no	no	no	no	no	no	no	no	no	no	no	no	no	no	no
PHE_508	no	no	no	no	no	no	no	no	no	no	no	no	no	no	no	no	no	no	no	no	no	no	no	no	no	no	no	no	no	no	no	no	no	no	no	no	no	no	no	no	no	no	no	no	no	no	no	no	no
PHE_509	no	no	no	no	no	no	no	no	no	no	no	no	no	no	no	no	no	no	no	no	no	no	no	no	no	no	no	no	no	no	no	no	no	no	no	no	no	no	no	no	no	no	no	no	no	no	no	no	no
PHE_50	no	no	yes	no	no	no	no	no	no	no	no	no	no	no	no	no	no	no	no	no	no	no	no	no	no	no	no	no	no	no	no	no	no	no	no	no	no	no	no	no	no	no	no	no	no	no	no	no	no
PHE_510	no	no	no	no	no	no	no	no	no	no	no	no	no	no	no	no	no	no	no	no	no	no	no	no	no	no	no	no	no	no	no	no	no	no	no	no	no	no	no	no	no	no	no	no	no	no	no	no	no
PHE_511	no	no	no	no	no	no	no	no	no	no	no	no	no	no	no	no	no	no	no	no	no	no	no	no	no	no	no	no	no	no	no	no	no	no	no	no	no	no	no	no	no	no	no	no	no	no	no	no	no
PHE_512	no	no	no	no	no	no	no	no	no	no	no	no	no	no	no	no	no	no	no	no	no	no	no	no	no	no	no	no	no	no	no	no	no	no	no	no	no	no	no	no	no	no	no	no	no	no	no	no	no
PHE_513	no	no	no	no	no	no	no	no	no	no	no	no	no	no	no	no	no	no	no	no	no	no	no	no	no	no	no	no	no	no	no	no	no	no	no	no	no	no	no	no	no	no	no	no	no	no	no	no	no
PHE_514	no	no	no	no	no	no	no	no	no	no	no	no	no	no	no	no	no	no	no	no	no	no	no	no	no	no	no	no	no	no	no	no	no	no	no	no	no	no	no	no	no	no	no	no	no	no	no	no	no
PHE_515	no	no	no	no	no	no	no	no	no	no	no	no	no	no	no	no	no	no	no	no	no	no	no	no	no	no	no	no	no	no	no	no	no	no	no	no	no	no	no	no	no	no	no	no	no	no	no	no	no
PHE_516	no	no	yes	no	no	no	no	no	no	no	no	no	yes	no	no	no	no	no	no	no	no	no	no	no	no	no	no	no	no	no	no	no	no	no	no	no	no	no	no	no	no	no	no	no	no	no	no	no	no
PHE_517	no	no	no	no	no	no	no	no	no	no	no	no	no	no	no	no	no	no	no	no	no	no	no	no	no	no	no	no	no	no	no	no	no	no	no	no	no	no	no	no	no	no	no	no	no	no	no	no	no
PHE_518	no	no	no	no	no	no	no	no	no	no	no	no	no	no	no	no	no	no	no	no	no	no	no	no	no	no	no	no	no	no	no	no	no	no	no	no	no	no	no	no	no	no	no	no	no	no	no	no	no
PHE_519	no	no	no	no	no	no	no	no	no	no	no	no	no	no	no	no	no	no	no	no	no	no	no	no	no	no	no	no	no	no	no	no	no	no	no	no	no	no	no	no	no	no	no	no	no	no	no	no	no
PHE_51	no	no	yes	no	no	no	no	no	no	no	no	no	yes	no	no	no	no	no	no	no	no	no	no	no	no	no	no	no	no	no	no	no	no	no	no	no	no	no	no	no	no	no	no	no	no	no	no	no	no
PHE_520	no	no	no	no	no	no	no	no	no	no	no	no	no	no	no	no	no	no	no	no	no	no	no	no	no	no	no	no	no	no	yes	no	no	no	no	no	no	no	no	no	no	no	no	no	no	no	no	no	no
PHE_521	no	no	no	no	no	no	no	no	no	no	no	no	no	no	no	no	no	no	no	no	no	no	no	no	no	no	no	no	no	no	no	no	no	no	no	no	no	no	no	no	no	no	no	no	no	no	no	no	no
PHE_522	no	no	no	no	no	no	no	no	no	no	no	no	no	no	no	no	no	no	no	no	no	no	no	no	no	no	no	no	no	no	no	no	no	no	no	no	no	no	no	no	no	no	no	no	no	no	no	no	no
PHE_523	no	no	no	no	no	no	no	no	no	no	no	no	no	no	no	no	no	no	no	no	no	no	no	no	no	no	no	no	no	no	no	no	no	no	no	no	no	no	no	no	no	no	no	no	no	no	no	no	no
PHE_524	no	no	no	no	no	no	no	no	no	no	no	no	no	no	no	no	no	no	no	no	no	no	no	no	no	no	no	no	no	no	no	no	no	no	no	no	no	no	no	no	no	no	no	no	no	no	no	no	no
PHE_525	no	no	yes	no	no	no	no	no	no	no	no	no	no	no	no	no	no	no	no	no	no	no	no	no	no	no	no	no	no	no	no	no	no	no	no	no	no	no	no	no	no	no	no	no	no	no	no	no	no
PHE_526	no	no	no	no	no	no	no	no	no	no	no	no	no	no	no	no	no	no	no	no	no	no	no	no	no	no	no	no	no	no	no	no	no	no	no	no	no	no	no	no	no	no	no	no	no	no	no	no	no
PHE_527	no	no	no	no	no	no	no	no	no	no	no	no	no	no	no	no	no	no	no	no	no	no	no	no	no	no	no	no	no	no	no	no	no	no	no	no	no	no	no	no	no	no	no	no	no	no	no	no	no
PHE_528	no	no	yes	no	no	no	no	no	no	no	no	no	yes	no	no	no	no	no	no	no	no	no	no	no	no	no	no	no	no	no	no	no	no	no	no	no	no	no	no	no	no	no	no	no	no	no	no	no	no
PHE_529	no	no	no	no	no	no	no	no	no	no	no	no	no	no	no	no	no	no	no	no	no	no	no	no	no	no	no	no	no	no	no	no	no	no	no	no	no	no	no	no	no	no	no	no	no	no	no	no	no
PHE_52	yes	no	yes	no	no	no	no	no	no	no	no	no	no	no	no	no	no	no	no	no	no	no	no	no	no	no	no	no	no	no	no	no	no	no	no	no	no	no	no	no	no	no	no	no	no	no	no	no	no
PHE_530	no	no	no	no	no	no	no	no	no	no	no	no	no	no	no	no	no	no	no	no	no	no	no	no	no	no	no	no	no	no	no	no	no	no	no	no	no	no	no	no	no	no	no	no	no	no	no	no	no
PHE_531	no	no	no	no	no	no	no	no	no	no	no	no	no	no	no	no	no	no	no	no	no	no	no	no	no	no	no	no	no	no	no	no	no	no	no	no	no	no	no	no	no	no	no	no	no	no	no	no	no
PHE_532	no	no	no	no	no	no	no	no	no	no	no	no	no	no	no	no	no	no	no	no	no	no	no	no	no	no	no	no	no	no	no	no	no	no	no	no	no	no	no	no	no	no	no	no	no	no	no	no	no
PHE_533	no	no	yes	no	no	no	no	no	no	no	no	no	no	no	no	no	no	no	no	no	no	no	no	no	no	no	no	no	no	no	no	no	no	no	no	no	no	no	no	no	no	no	no	no	no	no	no	no	no
PHE_534	no	no	no	no	no	no	no	no	no	no	no	no	no	no	no	no	no	no	no	no	no	no	no	no	no	no	no	no	no	no	no	no	no	no	no	no	no	no	no	no	no	no	no	no	no	no	no	no	no
PHE_535	no	no	no	no	no	no	no	no	no	no	no	no	no	no	no	no	no	no	no	no	no	no	no	no	no	no	no	no	no	no	no	no	no	no	no	no	no	no	no	no	no	no	no	no	no	no	no	no	no
PHE_536	no	no	no	no	no	no	no	no	no	no	no	no	no	no	no	no	no	no	no	no	no	no	no	no	no	no	no	no	no	no	no	no	no	no	no	no	no	no	no	no	no	no	no	no	no	no	no	no	no
PHE_537	no	no	no	no	no	no	no	no	no	no	no	no	no	no	no	no	no	no	no	no	no	no	no	no	no	no	no	no	no	no	no	no	no	no	no	no	no	no	no	no	no	no	no	no	no	no	no	no	no
PHE_538	no	no	no	no	no	no	no	no	no	no	no	no	no	no	no	no	no	no	no	no	no	no	no	no	no	no	no	no	no	no	no	no	no	no	no	no	no	no	no	no	no	no	no	no	no	no	no	no	no
PHE_539	no	no	no	no	no	no	no	no	no	no	no	no	no	no	no	no	no	no	no	no	no	no	no	no	no	no	no	no	no	no	no	no	no	no	no	no	no	no	no	no	no	no	no	no	no	no	no	no	no
PHE_53	no	no	no	no	no	no	no	no	no	no	no	no	no	no	no	no	no	no	no	no	no	no	no	no	no	no	no	no	no	no	no	no	no	no	no	no	no	no	no	no	no	no	no	no	no	no	no	no	no
PHE_540	no	no	no	no	no	no	no	no	no	no	no	no	no	no	no	no	no	no	no	no	no	no	no	no	no	no	no	no	no	no	no	no	no	no	no	no	no	no	no	no	no	no	no	no	no	no	no	no	no
PHE_541	no	no	no	no	no	no	no	no	no	no	no	no	no	no	no	no	no	no	no	no	no	no	no	no	no	no	no	no	no	no	no	no	no	no	no	no	no	no	no	no	no	no	no	no	no	no	no	no	no
PHE_542	no	no	no	no	no	no	no	no	no	no	no	no	no	no	no	no	no	no	no	no	no	no	no	no	no	no	no	no	no	no	no	no	no	no	no	no	no	no	no	no	no	no	no	no	no	no	no	no	no
PHE_543	no	no	yes	no	no	no	no	no	no	no	no	no	yes	no	no	no	no	no	no	no	no	no	no	no	no	no	no	no	no	no	no	no	no	no	no	no	no	no	no	no	no	no	no	no	no	no	no	no	no
PHE_544	no	no	yes	no	no	no	no	no	no	no	no	no	no	no	no	no	no	no	no	no	no	no	no	no	no	no	no	no	no	no	no	no	no	no	no	no	no	no	no	no	no	no	no	no	no	no	no	no	no
PHE_545	no	no	no	no	no	no	no	no	no	no	no	no	no	no	no	no	no	no	no	no	no	no	no	no	no	no	no	no	no	no	no	no	no	no	no	no	no	no	no	no	no	no	no	no	no	no	no	no	no
PHE_546	no	no	no	no	no	no	no	no	no	no	no	no	no	no	no	no	no	no	no	no	no	no	no	no	no	no	no	no	no	no	no	no	no	no	no	no	no	no	no	no	no	no	no	no	no	no	no	no	no
PHE_547	no	no	yes	no	no	no	no	no	no	no	no	no	yes	no	no	no	no	no	no	no	no	no	no	no	no	no	no	no	no	no	no	no	no	no	no	no	no	no	no	no	no	no	no	no	no	no	no	no	no
PHE_548	no	no	no	no	no	no	no	no	no	no	no	no	no	no	no	no	no	no	no	no	no	no	no	no	no	no	no	no	no	no	no	no	no	no	no	no	no	no	no	no	no	no	no	no	no	no	no	no	no
PHE_549	no	no	yes	no	no	no	no	no	no	no	no	no	yes	no	no	no	no	no	no	no	no	no	no	no	no	no	no	no	no	no	no	no	no	no	no	no	no	no	no	no	no	no	no	no	no	no	no	no	no
PHE_54	no	no	no	no	no	no	no	no	no	no	no	no	no	no	no	no	no	no	no	no	no	no	no	no	no	no	no	no	no	no	no	no	no	no	no	no	no	no	no	no	no	no	no	no	no	no	no	no	no
PHE_550	no	no	no	no	no	no	no	no	no	no	no	no	no	no	no	no	no	no	no	no	no	no	no	no	no	no	no	no	no	no	no	no	no	no	no	no	no	no	no	no	no	no	no	no	no	no	no	no	no
PHE_551	no	no	no	no	no	no	no	no	no	no	no	no	no	no	no	no	no	no	no	no	no	no	no	no	no	no	no	no	no	no	no	no	no	no	no	no	no	no	no	no	no	no	no	no	no	no	no	no	no
PHE_552	no	no	no	no	no	no	no	no	no	no	no	no	no	no	no	no	no	no	no	no	no	no	no	no	no	no	no	no	no	no	no	no	no	no	no	no	no	no	no	no	no	no	no	no	no	no	no	no	no
PHE_553	no	no	no	no	no	no	no	no	no	no	no	no	no	no	no	no	no	no	no	no	no	no	no	no	no	no	no	no	no	no	no	no	no	no	no	no	no	no	no	no	no	no	no	no	no	no	no	no	no
PHE_554	no	no	yes	no	no	no	no	no	no	no	no	no	yes	no	no	no	no	no	no	no	no	no	no	no	no	no	no	no	no	no	no	no	no	no	no	no	no	no	no	no	no	no	no	no	no	no	no	no	no
PHE_555	no	no	yes	no	no	no	no	no	no	no	no	no	no	no	no	no	no	no	no	no	no	no	no	no	no	no	no	no	no	no	no	no	no	no	no	no	no	no	no	no	no	no	no	no	no	no	no	no	no
PHE_556	no	no	no	no	no	no	no	no	no	no	no	no	no	no	no	no	no	no	no	no	no	no	no	no	no	no	no	no	no	no	no	no	no	no	no	no	no	no	no	no	no	no	no	no	no	no	no	no	no
PHE_557	no	no	yes	no	no	no	no	no	no	no	no	no	no	no	no	no	no	no	no	no	no	no	no	no	no	no	no	no	no	no	no	no	no	no	no	no	no	no	no	no	no	no	no	no	no	no	no	no	no
PHE_558	no	no	yes	no	no	no	no	no	no	no	no	no	yes	no	no	no	no	no	no	no	no	no	no	no	no	no	no	no	no	no	yes	no	no	no	no	no	no	no	no	no	no	no	no	no	no	no	no	no	no
PHE_559	no	no	yes	no	no	no	no	no	no	no	no	no	yes	no	no	no	no	no	no	no	no	no	no	no	no	no	no	no	no	no	no	no	no	no	no	no	no	no	no	no	no	no	no	no	no	no	no	no	no
PHE_55	no	no	no	no	no	no	no	no	no	no	no	no	no	no	no	no	no	no	no	no	no	no	no	no	no	no	no	no	no	no	no	no	no	no	no	no	no	no	no	no	no	no	no	no	no	no	no	no	no
PHE_560	no	no	no	no	no	no	no	no	no	no	no	no	no	no	no	no	no	no	no	no	no	no	no	no	no	no	no	no	no	no	no	no	no	no	no	no	no	no	no	no	no	no	no	no	no	no	no	no	no
PHE_561	no	no	yes	no	no	no	no	no	no	no	no	no	yes	no	no	no	no	no	no	no	no	no	no	no	no	no	no	no	no	no	no	no	no	no	no	no	no	no	no	no	no	no	no	no	no	no	no	no	no
PHE_562	no	no	yes	no	no	no	no	no	no	no	no	no	no	no	no	no	no	no	no	no	no	no	no	no	no	no	no	no	no	no	no	no	no	no	no	no	no	no	no	no	no	no	no	no	no	no	no	no	no
PHE_563	no	no	no	no	no	no	no	no	no	no	no	no	no	no	no	no	no	no	no	no	no	no	no	no	no	no	no	no	no	no	no	no	no	no	no	no	no	no	no	no	no	no	no	no	no	no	no	no	no
PHE_564	no	no	yes	no	no	no	no	no	no	no	no	no	no	no	no	no	no	no	no	no	no	no	no	no	no	no	no	no	no	no	no	no	no	no	no	no	no	no	no	no	no	no	no	no	no	no	no	no	no
PHE_565	no	no	yes	no	no	no	no	no	no	no	no	no	no	no	no	no	no	no	no	no	no	no	no	no	no	no	no	no	no	no	no	no	no	no	no	no	no	no	no	no	no	no	no	no	no	no	no	no	no
PHE_566	no	no	yes	no	no	no	no	no	no	no	no	no	yes	no	no	no	no	no	no	no	no	no	no	no	no	no	no	no	no	no	no	no	no	no	no	no	no	no	no	no	no	no	no	no	no	no	no	no	no
PHE_567	no	no	no	no	no	no	no	no	no	no	no	no	no	no	no	no	no	no	no	no	no	no	no	no	no	no	no	no	no	no	no	no	no	no	no	no	no	no	no	no	no	no	no	no	no	no	no	no	no
PHE_568	no	no	yes	no	no	no	no	no	no	no	no	no	no	no	no	no	no	no	no	no	no	no	no	no	no	no	no	no	no	no	no	no	no	no	no	no	no	no	no	no	no	no	no	no	no	no	no	no	no
PHE_569	no	no	no	no	no	no	no	no	no	no	no	no	no	no	no	no	no	no	no	no	no	no	no	no	no	no	no	no	no	no	no	no	no	no	no	no	no	no	no	no	no	no	no	no	no	no	no	no	no
PHE_56	no	no	yes	no	no	no	no	no	no	no	no	no	no	no	no	no	no	no	no	no	no	no	no	no	no	no	no	no	no	no	yes	no	no	no	no	no	no	no	no	no	no	no	no	no	no	no	no	no	no
PHE_570	no	no	no	no	no	no	no	no	no	no	no	no	no	no	no	no	no	no	no	no	no	no	no	no	no	no	no	no	no	no	no	no	no	no	no	no	no	no	no	no	no	no	no	no	no	no	no	no	no
PHE_571	no	no	no	no	no	no	no	no	no	no	no	no	no	no	no	no	no	no	no	no	no	no	no	no	no	no	no	no	no	no	no	no	no	no	no	no	no	no	no	no	no	no	no	no	no	no	no	no	no
PHE_572	no	no	yes	no	no	no	no	no	no	no	no	no	yes	no	no	no	no	no	no	no	no	no	no	no	no	no	no	no	no	no	no	no	no	no	no	no	no	no	no	no	no	no	no	no	no	no	no	no	no
PHE_573	no	no	yes	no	no	no	no	no	no	no	no	no	yes	no	no	no	no	no	no	no	no	no	no	no	no	no	no	no	no	no	no	no	no	no	no	no	no	no	no	no	no	no	no	no	no	no	no	no	no
PHE_574	no	no	no	no	no	no	no	no	no	no	no	no	no	no	no	no	no	no	no	no	no	no	no	no	no	no	no	no	no	no	no	no	no	no	no	no	no	no	no	no	no	no	no	no	no	no	no	no	no
PHE_575	no	no	yes	no	no	no	no	no	no	no	no	no	no	no	no	no	no	no	no	no	no	no	no	no	no	no	no	no	no	no	no	no	no	no	no	no	no	no	no	no	no	no	no	no	no	no	no	no	no
PHE_576	no	no	yes	no	no	no	no	no	no	no	no	no	yes	no	no	no	no	no	no	no	no	no	no	no	no	no	no	no	no	no	yes	no	no	no	no	no	no	no	no	no	no	no	no	no	no	no	no	no	no
PHE_577	no	no	yes	no	no	no	no	no	no	no	no	no	yes	no	no	no	no	no	no	no	no	no	no	no	no	no	no	no	no	no	no	no	no	no	no	no	no	no	no	no	no	no	no	no	no	no	no	no	no
PHE_578	no	no	no	no	no	no	no	no	no	no	no	no	no	no	no	no	no	no	no	no	no	no	no	no	no	no	no	no	no	no	no	no	no	no	no	no	no	no	no	no	no	no	no	no	no	no	no	no	no
PHE_579	no	no	yes	no	no	no	no	no	no	no	no	no	no	no	no	no	no	no	no	no	no	no	no	no	no	no	no	no	no	no	no	no	no	no	no	no	no	no	no	no	no	no	no	no	no	no	no	no	no
PHE_57	no	no	yes	no	no	no	no	no	no	no	no	no	no	no	no	no	no	no	no	no	no	no	no	no	no	no	no	no	no	no	no	no	no	no	no	no	no	no	no	no	no	no	no	no	no	no	no	no	no
PHE_580	no	no	no	no	no	no	no	no	no	no	no	no	no	no	no	no	no	no	no	no	no	no	no	no	no	no	no	no	no	no	no	no	no	no	no	no	no	no	no	no	no	no	no	no	no	no	no	no	no
PHE_581	no	no	yes	no	no	no	no	no	no	no	no	no	no	no	no	no	no	no	no	no	no	no	no	no	no	no	no	no	no	no	no	no	no	no	no	no	no	no	no	no	no	no	no	no	no	no	no	no	no
PHE_582	no	no	yes	no	no	no	no	no	no	no	no	no	yes	no	no	no	no	no	no	no	no	no	no	no	no	no	no	no	no	no	no	no	no	no	no	no	no	no	no	no	no	no	no	no	no	no	no	no	no
PHE_583	no	no	yes	no	no	no	no	no	no	no	no	no	no	no	no	no	no	no	no	no	no	no	no	yes	no	no	no	no	no	no	no	no	no	no	no	no	no	no	no	no	no	no	no	no	no	no	no	no	no
PHE_584	no	no	no	no	no	no	no	no	no	no	no	no	no	no	no	no	no	no	no	no	no	no	no	no	no	no	no	no	no	no	yes	no	no	no	no	no	no	no	no	no	no	no	no	no	no	no	no	no	no
PHE_585	no	no	no	no	no	no	yes	no	no	no	no	no	no	no	no	no	no	no	no	no	no	no	no	no	no	no	no	no	no	no	yes	no	no	no	no	no	yes	no	no	no	no	no	no	no	no	no	no	no	no
PHE_586	no	no	no	no	no	no	no	no	no	no	no	no	no	no	no	no	no	no	no	no	no	no	no	no	no	no	no	no	no	no	no	no	no	no	no	no	no	no	no	no	no	no	no	no	no	no	no	no	no
PHE_587	no	no	no	no	no	no	no	no	no	no	no	no	no	no	no	no	no	no	no	no	no	no	no	no	no	no	no	no	no	no	yes	no	no	no	no	no	no	no	no	no	no	no	no	no	no	no	no	no	no
PHE_588	no	no	no	no	no	no	no	no	no	no	no	no	no	no	no	no	no	no	no	no	no	no	no	no	no	no	no	no	no	no	no	no	no	no	no	no	no	no	no	no	no	no	no	no	no	no	no	no	no
PHE_589	no	no	no	no	no	no	no	no	no	no	no	no	no	no	no	no	no	no	no	no	no	no	no	no	no	no	no	no	no	no	no	no	no	no	no	no	no	no	no	no	no	no	no	no	no	no	no	no	no
PHE_58	no	no	no	no	no	no	no	no	no	no	no	no	no	no	no	no	no	no	no	no	no	no	no	no	no	no	no	no	no	no	no	no	no	no	no	no	no	no	no	no	no	no	no	no	no	no	no	no	no
PHE_590	no	no	yes	no	no	no	no	no	no	no	no	no	yes	no	no	no	no	no	no	no	no	no	no	no	no	no	no	no	no	no	no	no	no	no	no	no	no	no	no	no	no	no	no	no	no	no	no	no	no
PHE_591	no	no	yes	no	no	no	no	no	no	no	no	no	no	no	no	no	no	no	no	no	no	no	no	no	no	no	no	no	no	no	no	no	no	no	no	no	no	no	no	no	no	no	no	no	no	no	no	no	no
PHE_592	no	no	no	no	no	no	no	no	no	no	no	no	no	no	no	no	no	no	no	no	no	no	no	no	no	no	no	no	no	no	no	no	no	no	no	no	no	no	no	no	no	no	no	no	no	no	no	no	no
PHE_593	no	no	yes	no	no	no	no	no	no	no	no	no	no	no	no	no	no	no	no	no	no	no	no	no	no	no	no	no	no	no	no	no	no	no	no	no	no	no	no	no	no	no	no	no	no	no	no	no	no
PHE_594	no	no	no	no	no	no	no	no	no	no	no	no	no	no	no	no	no	no	no	no	no	no	no	no	no	no	no	no	no	no	no	no	no	no	no	no	no	no	no	no	no	no	no	no	no	no	no	no	no
PHE_595	no	no	yes	no	no	no	no	no	no	no	no	no	yes	no	no	no	no	no	no	no	no	no	no	no	no	no	no	no	no	no	no	no	no	no	no	no	no	no	no	no	no	no	no	no	no	no	no	no	no
PHE_596	no	no	yes	no	no	no	no	no	no	no	no	no	no	no	no	no	no	no	no	no	no	no	no	no	no	no	no	no	no	no	no	no	no	no	no	no	no	no	no	no	no	no	no	no	no	no	no	no	no
PHE_597	no	no	no	no	no	no	no	no	no	no	no	no	no	no	no	no	no	no	no	no	no	no	no	no	no	no	no	no	no	no	no	no	no	no	no	no	no	no	no	no	no	no	no	no	no	no	no	no	no
PHE_598	no	no	yes	no	no	no	no	no	no	no	no	no	no	no	no	no	no	no	no	no	no	no	no	no	no	no	no	no	no	no	no	no	no	no	no	no	no	no	no	no	no	no	no	no	no	no	no	no	no
PHE_599	no	no	no	no	no	no	no	no	no	no	no	no	no	no	no	no	no	no	no	no	no	no	no	no	no	no	no	no	no	no	no	no	no	no	no	no	no	no	no	no	no	no	no	no	no	no	no	no	no
PHE_59	no	no	yes	no	no	no	no	no	no	no	no	no	no	no	no	no	no	no	no	no	no	no	no	no	no	no	no	no	no	no	no	no	no	no	no	no	no	no	no	no	no	no	no	no	no	no	no	no	no
PHE_5	no	no	yes	no	no	no	no	no	no	no	no	no	yes	no	no	no	no	no	no	no	no	no	no	no	no	no	no	no	no	no	no	no	no	no	no	no	no	no	no	no	no	no	no	no	no	no	no	no	no
PHE_600	no	no	no	no	no	no	no	no	no	no	no	no	no	no	no	no	no	no	no	no	no	no	no	no	no	no	no	no	no	no	no	no	no	no	no	no	no	no	no	no	no	no	no	no	no	no	no	no	no
PHE_601	no	no	no	no	no	no	no	no	no	no	no	no	no	no	no	no	no	no	no	no	no	no	no	no	no	no	no	no	no	no	no	no	no	no	no	no	no	no	no	no	no	no	no	no	no	no	no	no	no
PHE_602	no	no	yes	no	no	no	no	no	no	no	no	no	yes	yes	no	no	no	no	no	no	no	no	no	no	no	yes	no	no	no	no	no	no	no	no	no	no	no	yes	no	no	no	no	no	no	no	no	no	no	no
PHE_603	no	no	no	no	no	no	no	no	no	no	no	no	no	no	no	no	no	no	no	no	no	no	no	no	no	no	no	no	no	no	no	no	no	no	no	no	no	no	no	no	no	no	no	no	no	no	no	no	no
PHE_604	no	no	yes	no	no	no	no	no	no	no	no	no	no	no	no	no	no	no	no	no	no	no	no	no	no	no	no	no	no	no	no	no	no	no	no	no	no	no	no	no	no	no	no	no	no	no	no	no	no
PHE_605	no	no	no	no	no	no	no	no	no	no	no	no	no	no	no	no	no	no	no	no	no	no	no	no	no	no	no	no	no	no	no	no	no	no	no	no	no	no	no	no	no	no	no	no	no	no	no	no	no
PHE_606	no	no	yes	no	no	no	no	no	no	no	no	no	no	no	no	no	no	no	no	no	no	no	no	no	no	no	no	no	no	no	no	no	no	no	no	no	no	no	no	no	no	no	no	no	no	no	no	no	no
PHE_607	no	no	yes	no	no	no	no	no	no	no	no	no	no	no	no	no	no	no	no	no	no	no	no	no	no	no	no	no	no	no	no	no	no	no	no	no	no	no	no	no	no	no	no	no	no	no	no	no	no
PHE_608	no	no	yes	no	no	no	no	no	no	no	no	no	no	no	no	no	no	no	no	no	no	no	no	no	no	no	no	no	no	no	no	no	no	no	no	no	no	no	no	no	no	no	no	no	no	no	no	no	no
PHE_609	no	no	yes	no	no	no	no	no	no	no	no	no	yes	yes	no	no	no	no	no	no	no	no	no	no	no	yes	no	no	no	no	no	no	no	no	no	no	no	yes	no	no	no	no	no	no	yes	no	no	no	no
PHE_60	no	no	no	no	no	no	no	no	no	no	no	no	no	no	no	no	no	no	no	no	no	no	no	no	no	no	no	no	no	no	no	no	no	no	no	no	no	no	no	no	no	no	no	no	no	no	no	no	no
PHE_610	no	no	no	no	no	no	no	no	no	no	no	no	no	no	no	no	no	no	no	no	no	no	no	no	no	no	no	no	no	no	no	no	no	no	no	no	no	no	no	no	no	no	no	no	no	no	no	no	no
PHE_611	no	no	no	no	no	no	no	no	no	no	no	no	no	no	no	no	no	no	no	no	no	no	no	no	no	no	no	no	no	no	no	no	no	no	no	no	no	no	no	no	no	no	no	no	no	no	no	no	no
PHE_612	no	no	no	no	no	no	no	no	no	no	no	no	no	no	no	no	no	no	no	no	no	no	no	no	no	no	no	no	no	no	no	no	no	no	no	no	no	no	no	no	no	no	no	no	no	no	no	no	no
PHE_613	no	no	no	no	no	no	no	no	no	no	no	no	no	no	no	no	no	no	no	no	no	no	no	no	no	no	no	no	no	no	no	no	no	no	no	no	no	no	no	no	no	no	no	no	no	no	no	no	no
PHE_614	yes	no	yes	no	no	no	no	no	no	no	no	no	no	no	no	no	no	no	no	no	no	no	no	no	no	no	no	no	no	no	no	no	no	no	no	no	no	yes	no	no	no	no	no	no	no	no	no	no	no
PHE_615	no	no	no	no	no	no	no	no	no	no	no	no	no	no	no	no	no	no	no	no	no	no	no	no	no	no	no	no	no	no	no	no	no	no	no	no	no	no	no	no	no	no	no	no	no	no	no	no	no
PHE_616	no	no	yes	no	no	no	no	no	no	no	no	no	no	no	no	no	no	no	no	no	no	no	no	no	no	no	no	no	no	no	no	no	no	no	no	no	no	no	no	no	no	no	no	no	no	no	no	no	no
PHE_617	no	no	yes	no	no	no	no	no	no	no	no	no	no	no	no	no	no	no	no	no	no	no	no	no	no	no	no	no	no	no	no	no	no	no	no	no	no	no	no	no	no	no	no	no	no	no	no	no	no
PHE_618	no	no	yes	no	no	no	no	no	no	no	no	no	no	no	no	no	no	no	no	no	no	no	no	no	no	no	no	no	no	no	no	no	no	no	no	no	no	no	no	no	no	no	no	no	no	no	no	no	no
PHE_619	no	no	no	no	no	no	no	no	no	no	no	no	no	no	no	no	no	no	no	no	no	no	no	no	no	no	no	no	no	no	no	no	no	no	no	no	no	no	no	no	no	no	no	no	no	no	no	no	no
PHE_61	no	no	no	no	no	no	no	no	no	no	no	no	no	no	no	no	no	no	no	no	no	no	no	no	no	no	no	no	no	no	no	no	no	no	no	no	no	no	no	no	no	no	no	no	no	no	no	no	no
PHE_620	no	no	no	no	no	no	no	no	no	no	no	no	no	no	no	no	no	no	no	no	no	no	no	no	no	no	no	no	no	no	no	no	no	no	no	no	no	no	no	no	no	no	no	no	no	no	no	no	no
PHE_62	no	no	no	no	no	no	no	no	no	no	no	no	no	no	no	no	no	no	no	no	no	no	no	no	no	no	no	no	no	no	no	no	no	no	no	no	no	no	no	no	no	no	no	no	no	no	no	no	no
PHE_63	no	no	yes	no	no	no	no	no	no	no	no	no	no	no	no	no	no	no	no	no	no	no	no	no	no	no	no	no	no	no	no	no	no	no	no	no	no	no	no	no	no	no	no	no	no	no	no	no	no
PHE_64	no	no	no	no	no	no	no	no	no	no	no	no	no	no	no	no	no	no	no	no	no	no	no	no	no	no	no	no	no	no	no	no	no	no	no	no	no	no	no	no	no	no	no	no	no	no	no	no	no
PHE_65	no	no	yes	yes	no	no	no	no	no	no	no	no	no	no	no	no	no	no	no	no	no	no	no	no	no	no	no	no	no	no	yes	no	no	no	no	no	no	no	no	no	no	no	no	no	no	no	no	yes	no
PHE_66	no	no	no	no	no	no	no	no	no	no	no	no	no	no	no	no	no	no	no	no	no	no	no	no	no	no	no	no	no	no	no	no	no	no	no	no	no	no	no	no	no	no	no	no	no	no	no	no	no
PHE_67	no	no	no	no	no	no	no	no	no	no	no	no	no	no	no	no	no	no	no	no	no	no	no	no	no	no	no	no	no	no	no	no	no	no	no	no	no	no	no	no	no	no	no	no	no	no	no	no	no
PHE_68	no	no	no	no	no	no	no	no	no	no	no	no	no	no	no	no	no	no	no	no	no	no	no	no	no	no	no	no	no	no	no	no	no	no	no	no	no	no	no	no	no	no	no	no	no	no	no	no	no
PHE_69	no	no	no	no	no	no	no	no	no	no	no	no	no	no	no	no	no	no	no	no	no	no	no	no	no	no	no	no	no	no	no	no	no	no	no	no	no	no	no	no	no	no	no	no	no	no	no	no	no
PHE_6	no	no	yes	no	no	no	no	no	no	no	no	no	no	no	no	no	no	no	no	no	no	no	no	no	no	no	no	no	no	no	no	no	no	no	no	no	no	no	no	no	no	no	no	no	no	no	no	no	no
PHE_70	no	no	no	no	no	no	no	no	no	no	no	no	no	no	no	no	no	no	no	no	no	no	no	no	no	no	no	no	no	no	no	no	no	no	no	no	no	no	no	no	no	no	no	no	no	no	no	no	no
PHE_71	no	no	yes	no	no	no	no	no	no	no	no	no	yes	no	no	no	no	no	no	no	no	no	no	no	no	no	no	no	no	no	no	no	no	no	no	no	no	no	no	no	no	no	no	no	no	no	no	no	no
PHE_72	no	no	yes	no	no	no	no	no	no	no	no	no	no	no	no	no	no	no	no	no	no	no	no	no	no	no	no	no	no	no	no	no	no	no	no	no	no	no	no	no	no	no	no	no	no	no	no	no	no
PHE_73	no	no	no	no	no	no	no	no	no	no	no	no	no	no	no	no	no	no	no	no	no	no	no	no	no	no	no	no	no	no	no	no	no	no	no	no	no	no	no	no	no	no	no	no	no	no	no	no	no
PHE_74	no	no	yes	no	no	no	no	no	no	no	no	no	yes	no	no	no	no	no	no	no	no	no	no	no	no	no	no	no	no	no	no	no	no	no	no	no	no	no	no	no	no	no	no	no	no	no	no	no	no
PHE_75	no	no	no	no	no	no	no	no	no	no	no	no	no	no	no	no	no	no	no	no	no	no	no	no	no	no	no	no	no	no	no	no	no	no	no	no	no	no	no	no	no	no	no	no	no	no	no	no	no
PHE_76	no	no	no	no	no	no	no	no	no	no	no	no	no	no	no	no	no	no	no	no	no	no	no	no	no	no	no	no	no	no	no	no	no	no	no	no	no	no	no	no	no	no	no	no	no	no	no	no	no
PHE_77	no	no	no	no	no	no	no	no	no	no	no	no	no	no	no	no	no	no	no	no	no	no	no	no	no	no	no	no	no	no	no	no	no	no	no	no	no	no	no	no	no	no	no	no	no	no	no	no	no
PHE_78	no	no	no	no	no	no	no	no	no	no	no	no	no	no	no	no	no	no	no	no	no	no	no	no	no	no	no	no	no	no	no	no	no	no	no	no	no	no	no	no	no	no	no	no	no	no	no	no	no
PHE_79	no	no	no	no	no	no	no	no	no	no	no	no	no	no	no	no	no	no	no	no	no	no	no	no	no	no	no	no	no	no	no	no	no	no	no	no	no	no	no	no	no	no	no	no	no	no	no	no	no
PHE_7	no	no	yes	no	no	no	no	no	no	no	no	no	no	no	no	no	no	no	no	no	no	no	no	no	no	no	no	no	no	no	no	no	no	no	no	no	no	no	no	no	no	no	no	no	no	no	no	no	no
PHE_80	no	no	no	no	no	no	no	no	no	no	no	no	no	no	no	no	no	no	no	no	no	no	no	no	no	no	no	no	no	no	no	no	no	no	no	no	no	no	no	no	no	no	no	no	no	no	no	no	no
PHE_81	no	no	no	no	no	no	no	no	no	no	no	no	no	no	no	no	no	no	no	no	no	no	no	no	no	no	no	no	no	no	no	no	no	no	no	no	no	no	no	no	no	no	no	no	no	no	no	no	no
PHE_82	no	no	yes	no	no	no	no	no	no	no	no	no	no	no	no	no	no	no	no	no	no	no	no	no	no	no	no	no	no	no	no	no	no	no	no	no	no	no	no	no	no	no	no	no	no	no	no	no	no
PHE_83	yes	no	yes	no	no	no	no	no	no	no	no	no	no	no	no	no	no	no	no	no	no	no	no	no	no	no	no	no	no	no	no	no	no	no	no	no	no	no	no	no	no	no	no	no	no	no	no	no	no
PHE_84	no	no	no	no	no	no	no	no	no	no	no	no	no	no	no	no	no	no	no	no	no	no	no	no	no	no	no	no	no	no	no	no	no	no	no	no	no	no	no	no	no	no	no	no	no	no	no	no	no
PHE_85	no	no	yes	no	no	no	no	no	no	no	no	no	no	no	no	no	no	no	no	no	no	no	no	no	no	no	no	no	no	no	no	no	no	no	no	no	no	no	no	no	no	no	no	no	no	no	no	no	no
PHE_86	no	no	yes	no	no	no	no	no	no	no	no	no	yes	no	no	no	no	no	no	no	no	no	no	no	no	no	no	no	no	no	no	no	no	no	no	no	no	no	no	no	no	no	no	no	no	no	no	no	no
PHE_87	no	no	no	no	no	no	no	no	no	no	no	no	no	no	no	no	no	no	no	no	no	no	no	no	no	no	no	no	no	no	no	no	no	no	no	no	no	no	no	no	no	no	no	no	no	no	no	no	no
PHE_88	no	no	yes	no	no	no	no	no	no	no	no	no	no	no	no	no	no	no	no	no	no	no	no	no	no	no	no	no	no	no	no	no	no	no	no	no	no	no	no	no	no	no	no	no	no	no	no	no	no
PHE_89	no	no	no	no	no	no	no	no	no	no	no	no	no	no	no	no	no	no	no	no	no	no	no	no	no	no	no	no	no	no	no	no	no	no	no	no	no	no	no	no	no	no	no	no	no	no	no	no	no
PHE_8	no	no	yes	no	no	no	no	no	no	no	no	no	no	no	no	no	no	no	no	no	no	no	no	no	no	no	no	no	no	no	no	no	no	no	no	no	no	no	no	no	no	no	no	no	no	no	no	no	no
PHE_90	no	no	yes	no	no	no	no	no	no	no	no	no	yes	no	no	no	no	no	no	no	no	no	no	no	no	no	no	no	no	no	no	no	no	no	no	no	no	no	no	no	no	no	no	no	no	no	no	no	no
PHE_91	no	no	yes	no	no	no	no	no	no	no	no	no	no	no	no	no	no	no	no	no	no	no	no	no	no	no	no	no	no	no	no	no	no	no	no	no	no	no	no	no	no	no	no	no	no	no	no	no	no
PHE_92	no	no	no	no	no	no	no	no	no	no	no	no	no	no	no	no	no	no	no	no	no	no	no	no	no	no	no	no	no	no	no	no	no	no	no	no	no	no	no	no	no	no	no	no	no	no	no	no	no
PHE_93	no	no	yes	no	no	no	no	no	no	no	no	no	no	no	no	no	no	no	no	no	no	no	no	no	no	no	no	no	no	no	no	no	no	no	no	no	no	no	no	no	no	no	no	no	no	no	no	no	no
PHE_94	no	no	yes	no	no	no	no	no	no	no	no	no	no	no	no	no	no	no	no	no	no	no	no	no	no	no	no	no	no	no	no	no	no	no	no	no	no	no	no	no	no	no	no	no	no	no	no	no	no
PHE_95	no	no	no	no	no	no	no	no	no	no	no	no	yes	no	no	no	no	no	no	no	no	no	no	no	no	no	no	no	no	no	no	no	no	no	no	no	no	no	no	no	no	no	no	no	no	no	no	no	no
PHE_96	no	no	no	no	no	no	no	no	no	no	no	no	no	no	no	no	no	no	no	no	no	no	no	no	no	no	no	no	no	no	no	no	no	no	no	no	no	no	no	no	no	no	no	no	no	no	no	no	no
PHE_97	no	no	yes	no	no	no	no	no	no	no	no	no	no	no	no	no	no	no	no	no	no	no	no	no	no	no	no	no	no	no	no	no	no	no	no	no	no	no	no	no	no	no	no	no	no	no	no	no	no
PHE_98	no	no	yes	no	no	no	no	no	no	no	no	no	no	no	no	no	no	no	no	no	no	no	no	no	no	no	no	no	no	no	no	no	no	no	no	no	no	no	no	no	no	no	no	no	no	no	no	no	no
PHE_99	no	no	yes	no	no	no	no	no	no	no	no	no	no	no	no	no	no	no	no	no	no	no	no	no	no	no	no	no	no	no	no	no	no	no	no	no	no	no	no	no	no	no	no	no	no	no	no	no	no
PHE_9	no	no	no	no	no	no	no	no	no	no	no	no	no	no	no	no	no	no	no	no	no	no	no	no	no	no	no	no	no	no	no	no	no	no	no	no	no	no	no	no	no	no	no	no	no	no	no	no	no
S01159-12	no	no	no	no	no	no	no	no	no	no	no	no	no	no	no	no	no	no	no	no	no	no	no	no	no	no	no	no	no	no	no	no	no	no	no	no	no	no	no	no	no	no	no	no	no	no	no	no	no
S02963-13	no	no	no	no	no	no	no	no	no	no	no	no	no	no	no	no	no	no	no	no	no	no	no	no	no	no	no	no	no	no	no	no	no	no	no	no	no	no	no	no	no	no	no	no	no	no	no	no	no
S05254-13	no	no	yes	no	no	no	no	no	no	no	no	no	no	no	no	no	no	no	no	no	no	no	no	no	no	no	no	no	no	no	no	no	no	no	no	no	no	no	no	no	no	no	no	no	no	no	no	no	no
S05525-12	no	no	yes	no	no	no	no	no	no	no	no	no	no	no	no	no	no	no	no	no	no	no	no	no	no	no	no	no	no	no	no	no	no	no	no	no	no	no	no	no	no	no	no	no	no	no	no	no	no
S05909-12	no	no	no	no	no	no	no	no	no	no	no	no	no	no	no	no	no	no	no	no	no	no	no	no	no	no	no	no	no	no	no	no	no	no	no	no	no	no	no	no	no	no	no	no	no	no	no	no	no
370691	no	no	no	no	no	no	no	no	no	no	no	no	no	no	no	no	no	no	no	no	no	no	no	no	no	no	no	no	no	no	no	no	no	no	no	no	no	no	no	no	no	no	no	no	no	no	no	no	no
339912	no	no	no	no	no	no	no	no	no	no	no	no	no	no	no	no	no	no	no	no	no	no	no	no	no	no	no	no	no	no	no	no	no	no	no	no	no	no	no	no	no	no	no	no	no	no	no	no	no
301853	no	no	no	no	no	no	no	no	no	no	no	no	no	no	no	no	no	no	no	no	no	no	no	no	no	no	no	no	no	no	no	no	no	no	no	no	no	no	no	no	no	no	no	no	no	no	no	no	no
235416	no	no	no	no	no	no	no	no	no	no	no	no	no	no	no	no	yes	yes	no	no	no	no	no	no	no	no	no	no	no	no	no	no	no	no	no	no	no	yes	no	no	no	no	no	no	no	no	no	no	no
333468	no	no	no	no	no	no	no	no	no	no	no	no	no	no	no	no	no	no	no	no	no	no	no	no	no	no	no	no	no	no	no	no	no	no	no	no	no	no	no	no	no	no	no	no	no	no	no	no	no
333624	no	no	no	no	no	no	no	no	no	no	no	no	no	no	no	no	no	no	no	no	no	no	no	no	no	no	no	no	no	no	no	no	no	no	no	no	no	no	no	no	no	no	no	no	no	no	no	no	no
344346	no	no	no	no	no	no	no	no	no	no	no	no	no	no	no	no	no	no	no	no	no	no	no	no	no	no	no	no	no	no	no	no	no	no	no	no	no	no	no	no	no	no	no	no	no	no	no	no	no
344046	no	no	no	no	no	no	no	no	no	no	no	no	no	no	no	no	no	no	no	no	no	no	no	no	no	no	no	no	no	no	no	no	no	no	no	no	no	no	no	no	no	no	no	no	no	no	no	no	no
336712	no	no	no	no	no	no	no	no	no	no	no	no	no	no	no	no	no	no	no	no	no	no	no	no	no	no	no	no	no	no	no	no	no	no	no	no	no	no	no	no	no	no	no	no	no	no	no	no	no
1026278	no	no	no	no	no	no	no	no	no	no	no	no	no	no	no	no	no	no	yes	no	yes	no	no	no	no	no	no	no	no	no	no	no	no	yes	no	no	no	no	no	no	no	no	no	no	no	no	no	no	no
195532	no	no	no	no	no	no	no	no	no	no	no	no	no	no	no	no	no	no	no	no	no	no	no	no	no	no	no	no	no	no	no	no	no	no	no	no	no	no	no	no	no	no	no	no	no	no	no	no	no
0094679	no	no	no	no	no	no	no	no	no	no	no	no	no	no	no	no	no	no	no	no	no	no	no	no	no	no	no	no	no	no	no	no	no	no	no	no	no	no	no	no	no	no	no	no	no	no	no	no	no
0188109	no	no	no	no	no	no	no	no	no	no	no	no	no	no	no	no	no	no	no	no	no	no	no	no	no	no	no	no	no	no	no	no	no	no	no	no	no	no	no	no	no	no	no	no	no	no	no	no	no
187478	no	no	no	no	no	no	no	no	no	no	no	no	no	no	no	no	yes	yes	no	no	no	no	no	no	no	no	no	no	no	no	no	no	no	no	no	no	no	yes	no	no	no	no	no	no	no	no	no	no	no
187383	no	no	no	no	no	no	no	no	no	no	no	no	no	no	no	no	no	yes	no	no	no	no	no	no	no	no	no	no	no	no	no	no	no	no	no	no	no	no	no	no	no	no	no	no	no	no	no	no	no
181293	no	no	no	no	no	no	no	no	no	no	no	no	no	no	no	no	yes	yes	no	no	no	no	no	no	no	no	no	no	no	no	no	no	no	no	no	no	no	yes	no	no	no	no	no	no	no	no	no	no	no
173239	no	no	no	no	no	no	no	no	no	no	no	no	no	no	no	no	yes	yes	no	no	no	no	no	no	no	no	no	no	no	no	no	no	no	no	no	no	no	yes	no	no	no	no	no	no	no	no	no	no	no
98455	no	no	no	no	no	no	no	no	no	no	no	no	no	no	no	no	no	no	no	no	no	no	no	no	no	no	no	no	no	no	no	no	no	no	no	no	no	no	no	no	no	no	no	no	no	no	no	no	no
98043	no	no	no	no	no	no	no	no	no	no	no	no	no	no	no	no	yes	yes	no	no	no	no	no	no	no	no	no	no	no	no	no	no	no	no	no	no	no	yes	no	no	no	no	no	no	no	no	no	no	no
213350	no	no	no	no	no	no	no	no	no	no	no	no	no	no	no	no	no	no	no	no	no	no	no	no	no	no	no	no	no	no	no	no	no	no	no	no	no	no	no	no	no	no	no	no	no	no	no	no	no
208764	no	no	no	no	no	no	no	no	no	no	no	no	no	no	no	no	no	no	no	no	no	no	no	no	no	no	no	no	no	no	no	no	no	no	no	no	no	no	no	no	no	no	no	no	no	no	no	no	no
355346	no	no	no	no	no	no	no	no	no	no	no	no	no	no	no	no	yes	yes	no	no	no	no	no	no	no	no	no	no	no	no	no	no	no	no	no	no	no	yes	no	no	no	no	no	no	no	no	no	no	no
356226	no	no	no	no	no	no	no	no	no	no	no	no	no	no	no	no	no	no	no	no	no	no	no	no	no	no	no	no	no	no	no	no	no	no	no	no	no	no	no	no	no	no	no	no	no	no	no	no	no
369842	no	no	no	no	no	no	no	no	no	no	no	no	no	no	no	no	no	no	no	no	no	no	no	no	no	no	no	no	no	no	no	no	no	no	no	no	no	no	no	no	no	no	no	no	no	no	no	no	no
946778	no	no	no	no	no	no	no	no	no	no	no	no	no	no	no	no	no	no	no	no	no	no	no	no	no	no	no	no	no	no	no	no	no	no	no	no	no	no	no	no	no	no	no	no	no	no	no	no	no
947056	no	no	no	no	no	no	no	no	no	no	no	no	no	no	no	no	no	no	no	no	no	no	no	no	no	no	no	no	no	no	no	no	no	no	no	no	no	no	no	no	no	no	no	no	no	no	no	no	no
674830	no	no	no	no	no	no	no	no	no	no	no	no	no	no	no	no	no	no	no	no	no	no	no	no	no	no	no	no	no	no	no	no	no	no	no	no	no	no	no	no	no	no	no	no	no	no	no	no	no
654519	no	no	no	no	no	no	no	no	no	no	no	no	no	no	no	no	no	no	no	no	no	no	no	no	no	no	no	no	no	no	no	no	no	no	no	no	no	no	no	no	no	no	no	no	no	no	no	no	no
644266	no	no	no	no	no	no	no	no	no	no	no	no	no	no	no	no	yes	yes	no	no	no	no	no	no	no	no	no	no	no	no	no	no	no	no	no	no	no	yes	no	no	no	no	no	no	no	no	no	no	no
652769	no	no	no	no	no	no	no	no	no	no	no	no	no	no	no	no	no	no	no	no	no	no	no	no	no	no	no	no	no	no	no	no	no	no	no	no	no	no	no	no	no	no	no	no	no	no	no	no	no
648367	no	no	no	no	no	no	no	no	no	no	no	no	no	no	no	no	no	no	no	no	no	no	no	no	no	no	no	no	no	no	no	no	no	no	no	no	no	no	no	no	no	no	no	no	no	no	no	no	no
634009	no	no	no	no	no	no	no	no	no	no	no	no	no	no	no	no	no	no	no	no	no	no	no	no	no	no	no	no	no	no	no	no	no	no	no	no	no	no	no	no	no	no	no	no	no	no	no	no	no
759282	no	no	no	no	no	no	no	no	no	no	no	no	no	no	no	no	no	no	no	no	no	no	no	no	no	no	no	no	no	no	no	no	no	no	no	no	no	no	no	no	no	no	no	no	no	no	no	no	no
808406	no	no	no	no	no	no	no	no	no	no	no	no	no	no	no	no	no	no	no	no	no	no	no	no	no	no	no	no	no	no	no	no	no	no	no	no	no	no	no	no	no	no	no	no	no	no	no	no	no
807954	no	no	no	no	no	no	no	no	no	no	no	no	no	no	no	no	no	no	no	no	no	no	no	no	no	no	no	no	no	no	no	no	no	no	no	no	no	no	no	no	no	no	no	no	no	no	no	no	no
799305	no	no	no	no	no	no	no	no	no	no	no	no	no	no	no	no	no	no	no	no	no	no	no	no	no	no	no	no	no	no	no	no	no	no	no	no	no	no	no	no	no	no	no	no	no	no	no	no	no
799327	no	no	no	no	no	no	no	no	no	no	no	no	no	no	no	no	no	no	no	no	no	no	no	no	no	no	no	no	no	no	no	no	no	no	no	no	no	no	no	no	no	no	no	no	no	no	no	no	no
799331	no	no	no	no	no	no	no	no	no	no	no	no	no	no	no	no	no	no	no	no	no	no	no	no	no	no	no	no	no	no	no	no	no	no	no	no	no	no	no	no	no	no	no	no	no	no	no	no	no
799326	no	no	no	no	no	no	no	no	no	no	no	no	no	no	no	no	no	no	no	no	no	no	no	no	no	no	no	no	no	no	no	no	no	no	no	no	no	no	no	no	no	no	no	no	no	no	no	no	no
799320	no	no	no	no	no	no	no	no	no	no	no	no	no	no	no	no	no	no	no	no	no	no	no	no	no	no	no	no	no	no	no	no	no	no	no	no	no	no	no	no	no	no	no	no	no	no	no	no	no
799301	no	no	no	no	no	no	no	no	no	no	no	no	no	no	no	no	no	no	no	no	no	no	no	no	no	no	no	no	no	no	no	no	no	no	no	no	no	no	no	no	no	no	no	no	no	no	no	no	no
97912	no	no	no	no	no	no	no	no	no	no	no	no	no	no	no	no	no	no	no	no	no	no	no	no	no	no	no	no	no	no	no	no	no	no	no	no	no	no	no	no	no	no	no	no	no	no	no	no	no
130318	no	no	no	no	no	no	no	no	no	no	no	no	no	no	no	no	yes	yes	no	no	no	no	no	no	no	no	no	no	no	no	no	no	no	no	no	no	no	yes	no	no	no	no	no	no	no	no	no	no	no
180286	no	no	no	no	no	no	no	no	no	no	no	no	no	no	no	no	no	no	no	no	no	no	no	no	no	no	no	no	no	no	no	no	no	no	no	no	no	no	no	no	no	no	no	no	no	no	no	no	no
193292	no	no	no	no	no	no	no	no	no	no	no	no	no	no	no	no	no	no	no	no	no	no	no	no	no	no	no	no	no	no	no	no	no	no	no	no	no	no	no	no	no	no	no	no	no	no	no	no	no
193787	no	no	no	no	no	no	no	no	no	no	no	no	no	no	no	no	no	no	no	no	no	no	no	no	no	no	no	no	no	no	no	no	no	no	no	no	no	no	no	no	no	no	no	no	no	no	no	no	no
1029886	no	no	no	no	no	no	no	no	no	no	no	no	no	no	no	no	no	no	no	no	no	no	no	no	no	no	no	no	no	no	no	no	no	no	no	no	no	no	no	no	no	no	no	no	no	no	no	no	no
1029740	no	no	no	no	no	no	no	no	no	no	no	no	no	no	no	no	no	no	no	no	no	no	no	no	no	no	no	no	no	no	no	no	no	no	no	yes	no	no	no	no	no	no	no	no	no	no	no	no	no
1029436	no	no	no	no	no	no	no	no	no	no	no	no	no	no	no	no	no	no	no	no	no	no	no	no	no	no	no	no	no	no	no	no	no	no	no	no	no	no	no	no	no	no	no	no	no	no	no	no	no
107298	no	no	no	no	no	no	no	no	no	no	no	no	no	no	no	no	no	no	no	no	no	no	no	no	no	no	no	no	no	no	no	no	no	no	no	no	no	no	no	no	no	no	no	no	no	no	no	no	no
359923	no	no	no	no	no	no	no	no	no	no	no	no	no	no	no	no	no	no	no	no	no	no	no	no	no	no	no	no	no	no	no	no	no	no	no	no	no	no	no	no	no	no	no	no	no	no	no	no	no
359076	no	no	no	no	no	no	no	no	no	no	no	no	no	no	no	no	no	no	no	no	no	no	no	no	no	no	no	no	no	no	no	no	no	no	no	no	no	no	no	no	no	no	no	no	no	no	no	no	no
353717	no	no	no	no	no	no	no	no	no	no	no	no	no	no	no	no	no	no	no	no	no	no	no	no	no	no	no	no	no	no	no	no	no	no	no	no	no	no	no	no	no	no	no	no	no	no	no	no	no
359140	no	no	no	no	no	no	no	no	no	no	no	no	no	no	no	no	no	no	no	no	no	no	no	no	no	no	no	no	no	no	no	no	no	no	no	no	no	no	no	no	no	no	no	no	no	no	no	no	no
532850	no	no	no	no	no	no	no	no	no	no	no	no	no	no	no	no	no	no	no	no	no	no	no	no	no	no	no	no	no	no	no	no	no	no	no	no	no	no	no	no	no	no	no	no	no	no	no	no	no
526835	no	no	no	no	no	no	no	no	no	no	no	no	no	no	no	no	no	no	no	no	no	no	no	no	no	no	no	no	no	no	no	no	no	no	no	no	no	no	no	no	no	no	no	no	no	no	no	no	no
538144	no	no	no	no	no	no	no	no	no	no	no	no	no	no	no	no	yes	yes	no	no	no	no	no	no	no	no	no	no	no	no	no	no	no	no	no	no	no	no	no	no	no	no	no	no	no	no	no	no	no
544202	no	no	no	no	no	no	no	no	no	no	no	no	no	no	no	no	no	no	no	no	no	no	no	no	no	no	no	no	no	no	no	no	no	no	no	no	no	no	no	no	no	no	no	no	no	no	no	no	no
545222	no	no	no	no	no	no	no	no	no	no	no	no	no	no	no	no	yes	yes	no	no	no	no	no	no	no	no	no	no	no	no	no	no	no	no	no	no	no	yes	no	no	no	no	no	no	no	no	no	no	no
527351	no	no	no	no	no	no	no	no	no	no	no	no	no	no	no	no	no	no	no	no	no	no	no	no	no	no	no	no	no	no	no	no	no	no	no	no	no	no	no	no	no	no	no	no	no	no	no	no	no
534429	no	no	no	no	no	no	no	no	no	no	no	no	no	no	no	no	no	no	no	no	no	no	no	no	no	no	no	no	no	no	no	no	no	no	no	no	no	no	no	no	no	no	no	no	no	no	no	no	no
566941	no	no	no	no	no	no	no	no	no	no	no	no	no	no	no	no	no	no	no	no	no	no	no	no	no	no	no	no	no	no	no	no	no	no	no	no	no	no	no	no	no	no	no	no	no	no	no	no	no
383708	no	no	no	no	no	no	no	no	no	no	no	no	no	no	no	no	no	no	no	no	no	no	no	no	no	no	no	no	no	no	no	no	no	no	no	no	no	no	no	no	no	no	no	no	no	no	no	no	no
570584	no	no	no	no	no	no	no	no	no	no	no	no	no	no	no	no	no	no	no	no	no	no	no	no	no	no	no	no	no	no	no	no	no	no	no	no	no	no	no	no	no	no	no	no	no	no	no	no	no
568235	no	no	no	no	no	no	no	no	no	no	no	no	no	no	no	no	no	no	no	no	no	no	no	no	no	no	no	no	no	no	no	no	no	no	no	no	no	no	no	no	no	no	no	no	no	no	no	no	no
572050	no	no	no	no	no	no	no	no	no	no	no	no	no	no	no	no	no	no	no	no	no	no	no	no	no	no	no	no	no	no	no	no	no	no	no	no	no	no	no	no	no	no	no	no	no	no	no	no	no
626281	no	no	no	no	no	no	no	no	no	no	no	no	no	no	no	no	yes	yes	no	no	no	no	no	no	no	no	no	no	no	no	no	no	no	no	no	no	no	yes	no	no	no	no	no	no	no	no	no	no	no
415450	no	no	no	no	no	no	no	no	no	no	no	no	no	no	no	no	no	no	no	no	no	no	no	no	no	no	no	no	no	no	no	no	no	no	no	no	no	no	no	no	no	no	no	no	no	no	no	no	no
416963	no	no	no	no	no	no	no	no	no	no	no	no	no	no	no	no	yes	yes	no	no	no	no	no	no	no	no	no	no	no	no	no	no	no	no	no	no	no	yes	no	no	no	no	no	no	no	no	no	no	no
429440	no	no	no	no	no	no	no	no	no	no	no	no	no	no	no	no	no	no	no	no	no	no	no	no	no	no	no	no	no	no	no	no	no	no	no	no	no	no	no	no	no	no	no	no	no	no	no	no	no
429032	no	no	no	no	no	no	no	no	no	no	no	no	no	no	no	no	no	no	no	no	no	no	no	no	no	no	no	no	no	no	no	no	no	no	no	no	no	no	no	no	no	no	no	no	no	no	no	no	no
429054	no	no	no	no	no	no	no	no	no	no	no	no	no	no	no	no	no	no	no	no	no	no	no	no	no	no	no	no	no	no	no	no	no	no	no	no	no	no	no	no	no	no	no	no	no	no	no	no	no
429937	no	no	no	no	no	no	no	no	no	no	no	no	no	no	no	no	no	no	no	no	no	no	no	no	no	no	no	no	no	no	no	no	no	no	no	no	no	no	no	no	no	no	no	no	no	no	no	no	no
430465	no	no	no	no	no	no	no	no	no	no	no	no	no	no	no	no	no	no	no	no	no	no	no	no	no	no	no	no	no	no	no	no	no	no	no	no	no	no	no	no	no	no	no	no	no	no	no	no	no
431035	no	no	no	no	no	no	no	no	no	no	no	no	no	no	no	no	yes	yes	no	no	no	no	no	no	no	no	no	no	no	no	no	no	no	no	no	no	no	yes	no	no	no	no	no	no	no	no	no	no	no
432481	no	no	no	no	no	no	no	no	no	no	no	no	no	no	no	no	no	no	no	no	no	no	no	no	no	no	no	no	no	no	no	no	no	no	no	no	no	no	no	no	no	no	no	no	no	no	no	no	no
436615	no	no	no	no	no	no	no	no	no	no	no	no	no	no	no	no	yes	yes	no	no	no	no	no	no	no	no	no	no	no	no	no	no	no	no	no	no	no	no	no	no	no	no	no	no	no	no	no	no	no
446678	no	no	no	no	no	no	no	no	no	no	no	no	no	no	no	no	no	no	no	no	no	no	no	no	no	no	no	no	no	no	no	no	no	no	no	no	no	no	no	no	no	no	no	no	no	no	no	no	no
454583	no	no	no	no	no	no	no	no	no	no	no	no	no	no	no	no	no	no	no	no	no	no	no	no	no	no	no	no	no	no	no	no	no	no	no	no	no	no	no	no	no	no	no	no	no	no	no	no	no
465562	no	no	no	no	no	no	no	no	no	no	no	no	no	no	no	no	yes	yes	no	no	no	no	no	no	no	no	no	no	no	no	yes	no	no	no	no	no	no	no	no	no	no	no	no	no	no	no	no	no	no
463745	no	no	no	no	no	no	no	no	no	no	no	no	no	no	no	no	no	no	no	no	no	no	no	no	no	no	no	no	no	no	no	no	no	no	no	no	no	no	no	no	no	no	no	no	no	no	no	no	no
486030	no	no	no	no	no	no	no	no	no	no	no	no	no	no	no	no	no	no	no	no	no	no	no	no	no	no	no	no	no	no	no	no	no	no	no	no	no	no	no	no	no	no	no	no	no	no	no	no	no
484008	no	no	no	no	no	no	no	no	no	no	no	no	no	no	no	no	no	no	no	no	no	no	no	no	no	no	no	no	no	no	no	no	no	no	no	no	no	no	no	no	no	no	no	no	no	no	no	no	no
491892	no	no	no	no	no	no	no	no	no	no	no	no	no	no	no	no	no	no	no	no	no	no	no	no	no	no	no	no	no	no	no	no	no	no	no	no	no	no	no	no	no	no	no	no	no	no	no	no	no
492771	no	no	no	no	no	no	no	no	no	no	no	no	no	no	no	no	no	no	no	no	no	no	no	no	no	no	no	no	no	no	no	no	no	no	no	no	no	no	no	no	no	no	no	no	no	no	no	no	no
493549	no	no	no	no	no	no	no	no	no	no	no	no	no	no	no	no	no	no	no	no	no	no	no	no	no	no	no	no	no	no	no	no	no	no	no	no	no	no	no	no	no	no	no	no	no	no	no	no	no
509982	no	no	no	no	no	no	no	no	no	no	no	no	no	no	no	no	no	no	no	no	no	no	no	no	no	no	no	no	no	no	no	no	no	no	no	no	no	no	no	no	no	no	no	no	no	no	no	no	no
512475	no	no	no	no	no	no	no	no	no	no	no	no	no	no	no	no	yes	yes	no	no	no	no	no	no	no	no	no	no	no	no	no	no	no	no	no	no	no	yes	no	no	no	no	no	no	no	no	no	no	no
513045	no	no	no	no	no	no	no	no	no	no	no	no	no	no	no	no	no	no	no	no	no	no	no	no	no	no	no	no	no	no	no	no	no	no	no	no	no	no	no	no	no	no	no	no	no	no	no	no	no
521202	no	no	no	no	no	no	no	no	no	no	no	no	no	no	no	no	no	no	no	no	no	no	no	no	no	no	no	no	no	no	no	no	no	no	no	no	no	no	no	no	no	no	no	no	no	no	no	no	no
451752	no	no	no	no	no	no	no	no	no	no	no	no	no	no	no	no	no	no	no	no	no	no	no	no	no	no	no	no	no	no	no	no	no	no	no	no	no	no	no	no	no	no	no	no	no	no	no	no	no
524311	no	no	no	no	no	no	no	no	no	no	no	no	no	no	no	no	no	no	no	no	no	no	no	no	no	no	no	no	no	no	no	no	no	no	no	no	no	no	no	no	no	no	no	no	no	no	no	no	no
456774	no	no	no	no	no	no	no	no	no	no	no	no	no	no	no	no	no	no	no	no	no	no	no	no	no	no	no	no	no	no	no	no	no	no	no	no	no	no	no	no	no	no	no	no	no	no	no	no	no
531330	no	no	no	no	no	no	no	no	no	no	no	no	no	no	no	no	no	no	no	no	no	no	no	no	no	no	no	no	no	no	no	no	no	no	no	no	no	no	no	no	no	no	no	no	no	no	no	no	no
836987	no	no	no	no	no	no	no	no	no	no	no	no	no	no	no	no	no	no	no	no	no	no	no	no	no	no	no	no	no	no	no	no	no	no	no	no	no	no	no	no	no	no	no	no	no	no	no	no	no
842768	no	no	no	no	no	no	no	no	no	no	no	no	no	no	no	no	no	no	no	no	no	no	no	no	no	no	no	no	no	no	no	no	no	no	no	no	no	no	no	no	no	no	no	no	no	no	no	no	no
849636	no	no	no	no	no	no	no	no	no	no	no	no	no	no	no	no	no	no	no	no	no	no	no	no	no	no	no	no	no	no	no	no	no	no	no	no	no	no	no	no	no	no	no	no	no	no	no	no	no
850099	no	no	no	no	no	no	no	no	no	no	no	no	no	no	no	no	no	no	no	no	no	no	no	no	no	no	no	no	no	no	no	no	no	no	no	no	no	no	no	no	no	no	no	no	no	no	no	no	no
851661	no	no	no	no	no	no	no	no	no	no	no	no	no	no	no	no	no	no	no	no	no	no	no	no	no	no	no	no	no	no	no	no	no	no	no	no	no	no	no	no	no	no	no	no	no	no	no	no	no
852276	no	no	no	no	no	no	no	no	no	no	no	no	no	no	no	no	no	no	no	no	no	no	no	no	no	no	no	no	no	no	no	no	no	no	no	no	no	no	no	no	no	no	no	no	no	no	no	no	no
856025	no	no	no	no	no	no	no	no	no	no	no	no	no	no	no	no	no	no	no	no	no	no	no	no	no	no	no	no	no	no	no	no	no	no	no	no	no	no	no	no	no	no	no	no	no	no	no	no	no
863828	no	no	no	no	no	no	no	no	no	no	no	no	no	no	no	no	no	no	no	no	no	no	no	no	no	no	no	no	no	no	no	no	no	no	no	no	no	no	no	no	no	no	no	no	no	no	no	no	no
866465	no	no	no	no	no	no	no	no	no	no	no	no	no	no	no	no	yes	yes	no	no	no	no	no	no	no	no	no	no	no	no	no	no	no	no	no	no	no	yes	no	no	no	no	no	no	no	no	no	no	no
869637	no	no	no	no	no	no	no	no	no	no	no	no	no	no	no	no	no	no	no	no	no	no	no	no	no	no	no	no	no	no	no	no	no	no	no	no	no	no	no	no	no	no	no	no	no	no	no	no	no
875581	no	no	no	no	no	no	no	no	no	no	no	no	no	no	no	no	no	no	no	no	no	no	no	no	no	no	no	no	no	no	no	no	no	no	no	no	no	no	no	no	no	no	no	no	no	no	no	no	no
970343	no	no	no	no	no	no	no	no	no	no	no	no	no	no	no	no	no	no	no	no	no	no	no	no	no	no	no	no	no	no	no	no	no	no	no	no	no	no	no	no	no	no	no	no	no	no	no	no	no
883916	no	no	no	no	no	no	no	no	no	no	no	no	no	no	no	no	no	no	no	no	no	no	no	no	no	no	no	no	no	no	no	no	no	no	no	no	no	no	no	no	no	no	no	no	no	no	no	no	no
886111	no	no	no	no	no	no	no	no	no	no	no	no	no	no	no	no	no	no	no	no	no	no	no	no	no	no	no	no	no	no	no	no	no	no	no	no	no	no	no	no	no	no	no	no	no	no	no	no	no
886864	no	no	no	no	no	no	no	no	no	no	no	no	no	no	no	no	no	no	no	no	no	no	no	no	no	no	no	no	no	no	no	no	no	no	no	no	no	no	no	no	no	no	no	no	no	no	no	no	no
892367	no	no	no	no	no	no	no	no	no	no	no	no	no	no	no	no	no	no	no	no	no	no	no	no	no	no	no	no	no	no	no	no	no	no	no	no	no	no	no	no	no	no	no	no	no	no	no	no	no
889889	no	no	no	no	no	no	no	no	no	no	no	no	no	no	no	no	no	no	no	no	no	no	no	no	no	no	no	no	no	no	no	no	no	no	no	no	no	no	no	no	no	no	no	no	no	no	no	no	no
896534	no	no	no	no	no	no	no	no	no	no	no	no	no	no	no	no	no	no	no	no	no	no	no	no	no	no	no	no	no	no	no	no	no	no	no	no	no	no	no	no	no	no	no	no	no	no	no	no	no
893955	no	no	no	no	no	no	no	no	no	no	no	no	no	no	no	no	no	no	no	no	no	no	no	no	no	no	no	no	no	no	no	no	no	no	no	no	no	no	no	no	no	no	no	no	no	no	no	no	no
902457	no	no	no	no	no	no	no	no	no	no	no	no	no	no	no	no	no	no	no	no	no	no	no	no	no	no	no	no	no	no	no	no	no	no	no	no	no	no	no	no	no	no	no	no	no	no	no	no	no
912118	no	no	no	no	no	no	no	no	no	no	no	no	no	no	no	no	no	no	no	no	no	no	no	no	no	no	no	no	no	no	no	no	no	no	no	no	no	no	no	no	no	no	no	no	no	no	no	no	no
904182	no	no	no	no	no	no	no	no	no	no	no	no	no	no	no	no	no	no	no	no	no	no	no	no	no	no	no	no	no	no	no	no	no	no	no	no	no	no	no	no	no	no	no	no	no	no	no	no	no
909536	no	no	no	no	no	no	no	no	no	no	no	no	no	no	no	no	no	no	no	no	no	no	no	no	no	no	no	no	no	no	no	no	no	no	no	no	no	no	no	no	no	no	no	no	no	no	no	no	no
908459	no	no	no	no	no	no	no	no	no	no	no	no	no	no	no	no	yes	yes	no	no	no	no	no	no	no	no	no	no	no	no	no	no	no	no	no	no	no	yes	no	no	no	no	no	no	no	no	no	no	no
913657	no	no	no	no	no	no	no	no	no	no	no	no	no	no	no	no	no	no	no	no	no	no	no	no	no	no	no	no	no	no	no	no	no	no	no	no	no	no	no	no	no	no	no	no	no	no	no	no	no
914983	no	no	no	no	no	no	no	no	no	no	no	no	no	no	no	no	no	no	no	no	no	no	no	no	no	no	no	no	no	no	no	no	no	no	no	no	no	no	no	no	no	no	no	no	no	no	no	no	no
919375	no	no	no	no	no	no	no	no	no	no	no	no	no	no	no	no	no	no	no	no	no	no	no	no	no	no	no	no	no	no	no	no	no	no	no	no	no	no	no	no	no	no	no	no	no	no	no	no	no
922181	no	no	no	no	no	no	no	no	no	no	no	no	no	no	no	no	no	no	no	no	no	no	no	no	no	no	no	no	no	no	no	no	no	no	no	no	no	no	no	no	no	no	no	no	no	no	no	no	no
922185	no	no	no	no	no	no	no	no	no	no	no	no	no	no	no	no	no	no	no	no	no	no	no	no	no	no	no	no	no	no	no	no	no	no	no	no	no	no	no	no	no	no	no	no	no	no	no	no	no
935669	no	no	no	no	no	no	no	no	no	no	no	no	no	no	no	no	no	no	no	no	no	no	no	no	no	no	no	no	no	no	no	no	no	no	no	no	no	no	no	no	no	no	no	no	no	no	no	no	no
936765	no	no	no	no	no	no	no	no	no	no	no	no	no	no	no	no	no	no	no	no	no	no	no	no	no	no	no	no	no	no	no	no	no	no	no	no	no	no	no	no	no	no	no	no	no	no	no	no	no
810482	no	no	no	no	no	no	no	no	no	no	no	no	no	no	no	no	no	no	no	no	no	no	no	no	no	no	no	no	no	no	no	no	no	no	no	no	no	no	no	no	no	no	no	no	no	no	no	no	no
945314	no	no	no	no	no	no	no	no	no	no	no	no	no	no	no	no	no	no	no	no	no	no	no	no	no	no	no	no	no	no	no	no	no	no	no	no	no	no	no	no	no	no	no	no	no	no	no	no	no
937503	no	no	no	no	yes	no	no	no	no	no	no	no	no	no	no	no	no	no	no	no	no	no	no	no	no	no	no	no	no	no	no	no	no	no	no	no	no	no	no	no	no	no	no	no	no	no	no	no	no
715892	no	no	no	no	no	no	no	no	no	no	no	no	no	no	no	no	no	no	no	no	no	no	no	no	no	no	no	no	no	no	no	no	no	no	no	no	no	no	no	no	no	no	no	no	no	no	no	no	no
717357	no	no	no	no	no	no	no	no	no	no	no	no	no	no	no	no	no	no	no	no	no	no	no	no	no	no	no	no	no	no	no	no	no	no	no	no	no	no	no	no	no	no	no	no	no	no	no	no	no
723754	no	no	no	no	no	no	no	no	no	no	no	no	no	no	no	no	no	no	no	no	no	no	no	no	no	no	no	no	no	no	no	no	no	no	no	no	no	no	no	no	no	no	no	no	no	no	no	no	no
727313	no	no	no	no	no	no	no	no	no	no	no	no	no	no	no	no	yes	yes	no	no	no	no	no	no	no	no	no	no	no	no	no	no	no	no	no	no	no	yes	no	no	no	no	no	no	no	no	no	no	no
728326	no	no	no	no	no	no	no	no	no	no	no	no	no	no	no	no	no	yes	no	no	no	no	no	no	no	no	no	no	no	no	no	no	no	no	no	no	no	no	no	no	no	no	no	no	no	no	no	no	no
733008	no	no	no	no	no	no	no	no	no	no	no	no	no	no	no	no	no	no	no	no	no	no	no	no	no	no	no	no	no	no	no	no	no	no	no	no	no	no	no	no	no	no	no	no	no	no	no	no	no
733427	no	no	no	no	no	no	no	no	no	no	no	no	no	no	no	no	no	no	no	no	no	no	no	no	no	no	no	no	no	no	no	no	no	no	no	no	no	no	no	no	no	no	no	no	no	no	no	no	no
735347	no	no	no	no	no	no	no	no	no	no	no	no	no	no	no	no	no	no	no	no	no	no	no	no	no	no	no	no	no	no	no	no	no	no	no	no	no	no	no	no	no	no	no	no	no	no	no	no	no
736981	no	no	no	no	no	no	no	no	no	no	no	no	no	no	no	no	no	no	no	no	no	no	no	no	no	no	no	no	no	no	no	no	no	no	no	no	no	no	no	no	no	no	no	no	no	no	no	no	no
736946	no	no	no	no	no	no	no	no	no	no	no	no	no	no	no	no	no	no	no	no	no	no	no	no	no	no	no	no	no	no	no	no	no	no	no	no	no	no	no	no	no	no	no	no	no	no	no	no	no
736437	no	no	no	no	no	no	no	no	no	no	no	no	no	no	no	no	yes	yes	no	no	no	no	no	no	no	no	no	no	no	no	no	no	no	no	no	no	no	yes	no	no	no	no	no	no	no	no	no	no	no
736972	no	no	no	no	no	no	no	no	no	no	no	no	no	no	no	no	no	no	no	no	no	no	no	no	no	no	no	no	no	no	no	no	no	no	no	no	no	no	no	no	no	no	no	no	no	no	no	no	no
747272	no	no	no	no	no	no	no	no	no	no	no	no	no	no	no	no	no	no	no	no	no	no	no	no	no	no	no	no	no	no	no	no	no	no	no	no	no	no	no	no	no	no	no	no	no	no	no	no	no
745624	no	no	no	no	no	no	no	no	no	no	no	no	no	no	no	no	no	no	no	no	no	no	no	no	no	no	no	no	no	no	no	no	no	no	no	no	no	no	no	no	no	no	no	no	no	no	no	no	no
745609	no	no	no	no	no	no	no	no	no	no	no	no	no	no	no	no	no	no	no	no	no	no	no	no	no	no	no	no	no	no	no	no	no	no	no	no	no	no	no	no	no	no	no	no	no	no	no	no	no
741581	no	no	yes	no	no	no	no	no	no	no	no	no	no	no	no	no	no	no	no	no	no	no	no	no	no	no	no	no	no	no	no	no	no	no	no	no	no	no	no	no	no	no	no	no	no	no	no	no	no
751466	no	no	no	no	no	no	no	no	no	no	no	no	no	no	no	no	no	no	no	no	no	no	no	no	no	no	no	no	no	no	no	no	no	no	no	no	no	no	no	no	no	no	no	no	no	no	no	no	no
751994	no	no	no	no	no	no	no	no	no	no	no	no	no	no	no	no	no	no	no	no	no	no	no	no	no	no	no	no	no	no	no	no	no	no	no	no	no	no	no	no	no	no	no	no	no	no	no	no	no
772328	no	no	no	no	no	no	no	no	no	no	no	no	no	no	no	no	no	no	no	no	no	no	no	no	no	no	no	no	no	no	no	no	no	no	no	no	no	no	no	no	no	no	no	no	no	no	no	no	no
786272	no	no	no	no	no	no	no	no	no	no	no	no	no	no	no	no	no	no	no	no	no	no	no	no	no	no	no	no	no	no	no	no	no	no	no	no	no	no	no	no	no	no	no	no	no	no	no	no	no
815917	no	no	no	no	no	no	no	no	no	no	no	no	no	no	no	no	no	no	no	no	no	no	no	no	no	no	no	no	no	no	no	no	no	no	no	no	no	no	no	no	no	no	no	no	no	no	no	no	no
813080	no	no	no	no	no	no	no	no	no	no	no	no	no	no	no	no	no	no	no	no	no	no	no	no	no	no	no	no	no	no	no	no	no	no	no	no	no	no	no	no	no	no	no	no	no	no	no	no	no
346907	no	no	no	no	no	no	no	no	no	no	no	no	no	no	no	no	no	no	no	no	no	no	no	no	no	no	no	no	no	no	no	no	no	no	no	no	no	no	no	no	no	no	no	no	no	no	no	no	no
347265	no	no	no	no	no	no	no	no	no	no	no	no	no	no	no	no	no	no	no	no	no	no	no	no	no	no	no	no	no	no	no	no	no	no	no	no	no	no	no	no	no	no	no	no	no	no	no	no	no
349952	no	no	no	no	no	no	no	no	no	no	no	no	no	no	no	no	no	no	no	no	no	no	no	no	no	no	no	no	no	no	no	no	no	no	no	no	no	no	no	no	no	no	no	no	no	no	no	no	no
350302	no	no	no	no	no	no	no	no	no	no	no	no	no	no	no	no	no	no	no	no	no	no	no	no	no	no	no	no	no	no	no	no	no	no	no	no	no	no	no	no	no	no	no	no	no	no	no	no	no
831143	no	no	no	no	no	no	no	no	no	no	no	no	no	no	no	no	no	no	no	no	no	no	no	no	no	no	no	no	no	no	no	no	no	no	no	no	no	no	no	no	no	no	no	no	no	no	no	no	no
832754	no	no	no	no	no	no	no	no	no	no	no	no	no	no	no	no	no	no	no	no	no	no	no	no	no	no	no	no	no	no	no	no	no	no	no	no	no	no	no	no	no	no	no	no	no	no	no	no	no
819025	no	no	no	no	no	no	no	no	no	no	no	no	no	no	no	no	no	no	no	no	no	no	no	no	no	no	no	no	no	no	no	no	no	no	no	no	no	no	no	no	no	no	no	no	no	no	no	no	no
823100	no	no	no	no	no	no	no	no	no	no	no	no	no	no	no	no	no	no	no	no	no	no	no	no	no	no	no	no	no	no	no	no	no	no	no	no	no	no	no	no	no	no	no	no	no	no	no	no	no
824176	no	no	no	no	no	no	no	no	no	no	no	no	no	no	no	no	no	no	no	no	no	no	no	no	no	no	no	no	no	no	no	no	no	no	no	no	no	no	no	no	no	no	no	no	no	no	no	no	no
818267	no	no	no	no	no	no	no	no	no	no	no	no	no	no	no	no	no	no	no	no	no	no	no	no	no	no	no	no	no	no	no	no	no	no	no	no	no	no	no	no	no	no	no	no	no	no	no	no	no
831562	no	no	no	no	no	no	no	no	no	no	no	no	no	no	no	no	no	no	no	no	no	no	no	no	no	no	no	no	no	no	no	no	no	no	no	no	no	no	no	no	no	no	no	no	no	no	no	no	no
832942	no	no	no	no	no	no	no	no	no	no	no	no	no	no	no	no	no	no	no	no	no	no	no	no	no	no	no	no	no	no	no	no	no	no	no	no	no	no	no	no	no	no	no	no	no	no	no	no	no
833407	no	no	no	no	no	no	no	no	no	no	no	no	no	no	no	no	no	no	no	no	no	no	no	no	no	no	no	no	no	no	no	no	no	no	no	no	no	no	no	no	no	no	no	no	no	no	no	no	no
882117	no	no	no	no	no	no	no	no	no	no	no	no	no	no	no	no	no	no	no	no	no	no	no	no	no	no	no	no	no	no	no	no	no	no	no	no	no	no	no	no	no	no	no	no	no	no	no	no	no
885893	no	no	no	no	no	no	no	no	no	no	no	no	no	no	no	no	no	no	no	no	no	no	no	no	no	no	no	no	no	no	no	no	no	no	no	no	no	no	no	no	no	no	no	no	no	no	no	no	no
352921	no	no	no	no	no	no	no	no	no	no	no	no	no	no	no	no	no	no	no	no	no	no	no	no	no	no	no	no	no	no	no	no	no	no	no	no	no	no	no	no	no	no	no	no	no	no	no	no	no
353714	no	no	no	no	no	no	no	no	no	no	no	no	no	no	no	no	no	yes	no	no	no	no	no	no	no	no	no	no	no	no	no	no	no	no	no	no	no	no	no	no	no	no	no	no	no	no	no	no	no
399894	no	no	no	no	no	no	no	no	no	no	no	no	no	no	no	no	no	no	no	no	no	no	no	no	no	no	no	no	no	no	no	no	no	no	no	no	no	no	no	no	no	no	no	no	no	no	no	no	no
356214	no	no	no	no	no	no	no	no	no	no	no	no	no	no	no	no	no	no	no	no	no	no	no	no	no	no	no	no	no	no	no	no	no	no	no	no	no	no	no	no	no	no	no	no	no	no	no	no	no
356156	no	no	no	no	no	no	no	no	no	no	no	no	no	no	no	no	no	no	no	no	no	no	no	no	no	no	no	no	no	no	no	no	no	no	no	no	no	no	no	no	no	no	no	no	no	no	no	no	no
355327	no	no	yes	no	no	no	no	no	no	no	no	no	no	no	no	no	yes	yes	no	no	no	no	no	no	no	no	no	no	no	no	yes	no	no	no	no	no	no	no	no	no	no	no	no	no	no	no	no	no	no
356669	no	no	no	no	no	no	no	no	no	no	no	no	no	no	no	no	no	no	no	no	no	no	no	no	no	no	yes	no	no	no	no	no	no	no	no	no	no	no	no	no	no	no	no	no	no	no	no	no	no
355437	no	no	no	no	no	no	no	no	no	no	no	no	no	no	no	no	no	no	no	no	no	no	no	no	no	no	no	no	no	no	no	no	no	no	no	no	no	no	no	no	no	no	no	no	no	no	no	no	no
357163	no	no	no	no	no	no	no	no	no	no	no	no	no	no	no	no	no	no	no	no	no	no	no	no	no	no	no	no	no	no	no	no	no	no	no	no	no	no	no	no	no	no	no	no	no	no	no	no	no
306067	no	no	no	no	no	no	no	no	no	no	no	no	no	no	no	no	yes	yes	no	no	no	no	no	no	no	no	no	no	no	no	yes	no	no	no	no	no	no	no	no	no	no	no	no	no	no	no	no	no	no
220401	no	no	no	no	no	no	no	no	no	no	no	no	no	no	no	no	no	no	no	no	no	no	no	no	no	no	no	no	no	no	no	no	no	no	no	no	no	no	no	no	no	no	no	no	no	no	no	no	no
261860	no	no	no	no	no	no	no	no	no	no	no	no	no	no	no	no	yes	yes	no	no	no	no	no	no	no	no	no	no	no	no	no	no	no	no	no	no	no	yes	no	no	no	no	no	no	no	no	no	no	no
264607	no	no	no	no	no	no	no	no	no	no	no	no	no	no	no	no	no	no	no	no	no	no	no	no	no	no	no	no	no	no	no	no	no	no	no	no	no	no	no	no	no	no	no	no	no	no	no	no	no
283092	no	no	no	no	no	no	no	no	no	no	no	no	no	no	no	no	yes	yes	no	no	no	no	no	no	no	no	no	no	no	no	no	no	no	no	no	no	no	no	no	no	no	no	no	no	no	no	no	no	no
247205	no	no	no	no	no	no	no	no	no	no	no	no	no	no	no	no	no	no	no	no	no	no	no	no	no	no	no	no	no	no	no	no	no	no	no	no	no	no	no	no	no	no	no	no	no	no	no	no	no
349661	no	no	no	no	no	no	no	no	no	no	no	no	no	no	no	no	no	no	no	no	no	no	no	no	no	no	no	no	no	no	no	no	no	no	no	no	no	no	no	no	no	no	no	no	no	no	no	no	no
351190	no	no	no	no	no	no	no	no	no	no	no	no	no	no	no	no	no	no	no	no	no	no	no	no	no	no	no	no	no	no	no	no	no	no	no	no	no	no	no	no	no	no	no	no	no	no	no	no	no
348808	no	no	no	no	no	no	no	no	no	no	no	no	no	no	no	no	no	no	no	no	no	no	no	no	no	no	no	no	no	no	no	no	no	no	no	no	no	no	no	no	no	no	no	no	no	no	no	no	no
352386	no	no	no	no	no	no	no	no	no	no	no	no	no	no	no	no	no	no	no	no	no	no	no	no	no	no	no	no	no	no	no	no	no	no	no	no	no	no	no	no	no	no	no	no	no	no	no	no	no
369876	no	no	no	no	no	no	no	no	no	no	no	no	no	no	no	no	no	no	no	no	no	no	no	no	no	no	no	no	no	no	no	no	no	no	no	no	no	no	no	no	no	no	no	no	no	no	no	no	no
SRR10018186	no	no	no	no	no	no	no	no	no	no	no	no	no	no	no	no	no	no	no	no	no	no	no	no	no	no	no	no	no	no	no	no	no	no	no	no	no	no	no	no	no	no	no	no	no	no	no	no	no
SRR10018188	no	no	no	no	no	no	no	no	no	no	no	no	no	no	no	no	no	no	no	no	no	no	no	no	no	no	no	no	no	no	no	no	no	no	no	no	no	no	no	no	no	no	no	no	no	no	no	no	no
SRR10018232	no	no	no	no	no	no	no	no	no	no	no	no	no	no	no	no	no	no	no	no	no	no	no	no	no	no	no	no	no	no	no	no	no	no	no	no	no	no	no	no	no	no	no	no	no	no	no	no	no
SRR10020168	no	no	no	no	no	no	yes	no	no	no	no	no	no	no	no	no	no	no	no	no	no	no	no	no	no	no	no	no	no	no	yes	no	no	no	no	no	yes	no	no	no	no	no	no	no	no	no	no	no	no
SRR1002832	no	no	no	no	no	no	no	no	no	no	no	no	no	no	no	no	no	no	no	no	no	no	no	no	no	no	no	no	no	no	no	no	no	no	no	no	no	no	no	no	no	no	no	no	no	no	no	no	no
SRR1002834	no	no	no	no	no	no	no	no	no	no	no	no	no	no	no	no	no	no	no	no	no	no	no	no	no	no	no	no	no	no	no	no	no	no	no	no	no	no	no	no	no	no	no	no	no	no	no	no	no
SRR10050052	no	no	no	no	no	no	no	no	no	no	no	no	no	no	no	no	no	no	no	no	no	no	no	no	no	no	no	no	no	no	no	no	no	no	no	no	no	no	no	no	no	no	no	no	no	no	no	no	no
SRR10053725	no	no	yes	no	no	no	no	no	no	no	no	no	yes	no	no	no	no	no	no	no	no	no	no	no	no	no	no	no	no	no	no	no	no	no	no	no	no	no	no	no	no	no	no	no	no	no	no	no	no
SRR10054495	no	no	yes	no	no	no	no	no	no	no	no	no	no	no	no	no	no	no	no	no	no	no	no	no	no	no	no	no	no	no	no	no	no	no	no	no	no	no	no	no	no	no	no	no	no	no	no	no	no
SRR10062951	no	no	yes	no	no	no	no	no	no	no	no	no	yes	no	no	no	no	no	no	no	no	no	no	no	no	no	no	no	no	no	yes	no	no	no	no	no	no	no	no	no	no	no	no	no	no	no	no	no	no
SRR10062988	yes	no	yes	no	no	no	no	no	no	no	no	no	no	no	no	no	no	no	no	no	no	no	no	no	no	no	no	no	no	no	no	no	no	no	no	no	no	no	no	no	no	no	no	no	no	no	no	no	no
SRR10081782	no	no	no	no	no	no	no	no	no	no	no	no	no	no	no	no	no	no	no	no	no	no	no	no	no	no	no	no	no	no	no	no	no	no	no	no	no	no	no	no	no	no	no	no	no	no	no	no	no
SRR10096458	no	no	no	no	no	no	no	no	no	no	no	no	no	no	no	no	no	no	no	no	no	no	no	no	no	no	no	no	no	no	no	no	no	no	no	no	no	no	no	no	no	no	no	no	no	no	no	no	no
SRR10198885	no	no	no	no	no	no	no	no	no	no	no	no	no	no	no	no	no	no	no	no	no	no	no	no	no	no	no	no	no	no	no	no	no	no	no	no	no	no	no	no	no	no	no	no	no	no	no	no	no
SRR10198905	no	no	no	no	no	no	no	no	no	no	no	no	no	no	no	no	no	no	no	no	no	no	no	no	no	no	no	no	no	no	no	no	no	no	no	no	no	no	no	no	no	no	no	no	no	no	no	no	no
SRR10198917	no	no	no	no	no	no	no	no	no	no	no	no	no	no	no	no	no	no	no	no	no	no	no	no	no	no	no	no	no	no	no	no	no	no	no	no	no	no	no	no	no	no	no	no	no	no	no	no	no
SRR10222073	no	no	no	no	no	no	no	no	no	no	no	no	no	no	no	no	no	no	no	no	no	no	no	no	no	no	no	no	no	no	no	no	no	no	no	no	no	no	no	no	no	no	no	no	no	no	no	no	no
SRR10228844	no	no	no	no	no	no	no	no	no	no	no	no	no	no	no	no	no	no	no	no	no	no	no	no	no	no	no	no	no	no	no	no	no	no	no	no	no	no	no	no	no	no	no	no	no	no	no	no	no
SRR10228848	no	no	no	no	no	no	no	no	no	no	no	no	no	no	no	no	no	no	no	no	no	no	no	no	no	no	no	no	no	no	no	no	no	no	no	no	no	no	no	no	no	no	no	no	no	no	no	no	no
SRR10228874	no	no	yes	no	no	no	no	no	no	no	no	no	no	no	no	no	no	no	no	no	no	no	no	no	no	no	no	no	no	no	no	no	no	no	no	no	no	no	no	no	no	no	no	no	no	no	no	no	no
SRR10232085	no	no	no	no	no	no	no	no	no	no	no	no	no	no	no	no	no	no	no	no	no	no	no	no	no	no	no	no	no	no	no	no	no	no	no	no	no	no	no	no	no	no	no	no	no	no	no	no	no
SRR10235782	no	no	yes	no	no	no	no	no	no	no	no	no	yes	no	no	no	no	no	no	no	no	no	no	no	no	no	no	no	no	no	no	no	no	no	no	no	no	no	no	no	no	no	no	no	no	no	no	no	no
SRR10235800	no	no	no	no	no	no	no	no	no	no	no	no	no	no	no	no	no	no	no	no	no	no	no	no	no	no	no	no	no	no	no	no	no	no	no	no	no	no	no	no	no	no	no	no	no	no	no	no	no
SRR10236661	no	no	no	no	no	no	no	no	no	no	no	no	no	no	no	no	no	no	no	no	no	no	no	no	no	no	no	no	no	no	no	no	no	no	no	no	no	no	no	no	no	no	no	no	no	no	no	no	no
SRR10236665	no	no	no	no	no	no	no	no	no	no	no	no	no	no	no	no	no	no	no	no	no	no	no	no	no	no	no	no	no	no	no	no	no	no	no	no	no	no	no	no	no	no	no	no	no	no	no	no	no
SRR10236702	no	no	yes	no	no	no	no	no	no	no	no	no	no	no	no	no	no	no	no	no	no	no	no	no	no	no	no	no	no	no	yes	no	no	no	no	no	no	no	no	no	no	yes	no	no	no	no	no	no	no
SRR10236706	no	no	yes	no	no	no	no	no	no	no	no	no	yes	yes	no	no	no	no	no	no	no	no	no	no	no	yes	no	no	no	no	no	no	no	no	no	no	no	yes	no	no	no	no	no	no	no	no	no	no	no
SRR10247480	no	no	no	no	no	no	no	no	no	no	no	no	no	no	no	no	no	no	no	no	no	no	no	no	no	no	no	no	no	no	no	no	no	no	no	no	no	no	no	no	no	no	no	no	no	no	no	no	no
SRR10247546	no	no	no	no	no	no	yes	no	no	no	no	no	no	no	no	no	no	no	no	no	no	no	no	no	no	no	no	no	no	no	yes	no	no	no	no	no	yes	no	no	no	no	no	no	no	no	no	no	no	no
SRR10247568	no	no	yes	no	no	no	no	no	no	no	no	no	no	no	no	no	no	no	no	no	no	no	no	no	no	no	no	no	no	no	no	no	no	no	no	no	no	no	no	no	no	no	no	no	no	no	no	no	no
SRR10247599	no	no	no	no	no	no	no	no	no	no	no	no	no	no	no	no	no	no	no	no	no	no	no	no	no	no	no	no	no	no	no	no	no	no	no	no	no	no	no	no	no	no	no	no	no	no	no	no	no
SRR10254200	no	no	yes	no	no	no	no	no	no	no	no	no	no	no	no	no	no	no	no	no	no	no	no	no	no	no	no	no	no	no	no	no	no	no	no	no	no	no	no	no	no	no	no	no	no	no	no	no	no
SRR10254201	no	no	yes	no	no	no	no	no	no	no	no	no	no	no	no	no	no	no	no	no	no	no	no	no	no	no	no	no	no	no	no	no	no	no	no	no	no	no	no	no	no	no	no	no	no	no	no	no	no
SRR10254210	no	no	yes	no	no	no	no	no	no	no	no	no	no	no	no	no	no	no	no	no	no	no	no	no	no	no	no	no	no	no	no	no	no	no	no	no	no	yes	no	no	no	no	no	no	no	no	no	no	no
SRR10254259	no	no	no	no	no	no	no	no	no	no	no	no	no	no	no	no	no	no	no	no	no	no	no	no	no	no	no	no	no	no	no	no	no	no	no	no	no	no	no	no	no	no	no	no	no	no	no	no	no
SRR10254321	no	no	yes	no	no	no	no	no	no	no	no	no	no	no	no	no	no	no	no	no	no	no	no	no	no	no	no	no	no	no	no	no	no	no	no	no	no	no	no	no	no	no	no	no	no	no	no	no	no
SRR10254334	no	no	yes	no	no	no	no	no	no	no	no	no	no	no	no	no	no	no	no	no	no	no	no	no	no	no	no	no	no	no	no	no	no	no	no	no	no	no	no	no	no	no	no	no	no	no	no	no	no
SRR10254355	no	no	no	no	no	no	no	no	no	no	no	no	no	no	no	no	no	no	no	no	no	no	no	no	no	no	no	no	no	no	no	no	no	no	no	no	no	no	no	no	no	no	no	no	no	no	no	no	no
SRR10285019	no	no	no	no	no	no	no	no	no	no	no	no	no	no	no	no	no	no	no	no	no	no	no	no	no	no	no	no	no	no	no	no	no	no	no	no	no	no	no	no	no	no	no	no	no	no	no	no	no
SRR10285308	no	no	no	no	no	no	no	no	no	no	no	no	no	no	no	no	no	no	no	no	no	no	no	no	no	no	no	no	no	no	no	no	no	no	no	no	no	no	no	no	no	no	no	no	no	no	no	no	no
SRR10313688	no	no	no	no	no	no	no	no	no	no	no	no	no	no	no	no	no	no	no	no	no	no	no	no	no	no	no	no	no	no	no	no	no	no	no	no	no	no	no	no	no	no	no	no	no	no	no	no	no
SRR10313713	no	no	yes	no	no	no	no	no	no	no	no	no	no	no	no	no	no	no	no	no	no	no	no	no	no	no	no	no	no	no	no	no	no	no	no	no	no	no	no	no	no	no	no	no	no	no	no	no	no
SRR10350898	no	no	yes	no	no	no	no	no	no	no	no	no	no	no	no	no	no	no	no	no	no	no	no	no	no	no	no	no	no	no	no	no	no	no	no	no	no	no	no	no	no	no	no	no	no	no	no	no	no
SRR10350923	no	no	no	no	yes	no	no	no	no	no	no	no	no	no	no	no	no	no	no	no	no	no	no	no	no	no	no	no	no	no	no	no	no	no	no	no	no	no	no	no	no	no	no	no	no	no	no	no	no
SRR10352175	no	no	yes	no	no	no	no	no	no	no	no	no	no	no	no	no	no	no	no	no	no	no	no	no	no	no	no	no	no	no	yes	no	no	no	no	no	no	no	no	no	no	no	no	no	no	no	no	no	no
SRR10352176	no	no	no	no	no	no	no	no	no	no	no	no	no	no	no	no	no	no	no	no	no	no	no	no	no	no	no	no	no	no	no	no	no	no	no	no	no	no	no	no	no	no	no	no	no	no	no	no	no
SRR10360770	no	no	no	no	no	no	no	no	no	no	no	no	no	no	no	no	no	no	no	no	no	no	no	no	no	no	no	no	no	no	no	no	no	no	no	no	no	no	no	no	no	no	no	no	no	no	no	no	no
SRR10360777	no	no	no	no	no	no	no	no	no	no	no	no	no	no	no	no	no	no	no	no	no	no	no	no	no	no	no	no	no	no	no	no	no	no	no	no	no	no	no	no	no	no	no	no	no	no	no	no	no
[truncated: 3,855 more rows]
[truncated: 22 more columns]

## Sheet: Appendix 2 Table 3.
Appendix 2 Table 3. Plasmid presence/absence as determined by ARIBA with the Plasmidfinder database and pESI presence/absence
[truncated: 5,285 more rows]

[truncated: 1 more sheets: Appendix 2 Table 4.]
